# Supplementary material for: Extraction of Ibuprofen from Natural Waters Using a Covalent Organic Framework
Source: Molecules. 2020 Jul 8;25(14):3132. doi: 10.3390/molecules25143132 (PMC7397005; doi:10.3390/molecules25143132)
Supplement: Supplementary file 1 [file molecules-25-03132-s001.zip]

Archive with 2 entries (2 files):
- molecules-851982 supplementary xml.docx
- S13.cif
