# Supplementary material for: Extraction of Ibuprofen from Natural Waters Using a Covalent Organic Framework
Source: Molecules. 2020 Jul 8;25(14):3132. doi: 10.3390/molecules25143132 (PMC7397005; doi:10.3390/molecules25143132)
Supplement: Supplementary file 1 [file molecules-25-03132-s001.zip › S13.cif]

data_supercela-neutral\(2)
_audit_creation_date              2020-06-26
_audit_creation_method            'Materials Studio'
_symmetry_space_group_name_H-M    'P1'
_symmetry_Int_Tables_number       1
_symmetry_cell_setting            triclinic
loop_
_symmetry_equiv_pos_as_xyz
  x,y,z
_cell_length_a                    57.3422
_cell_length_b                    57.3422
_cell_length_c                    25.5150
_cell_angle_alpha                 90.0000
_cell_angle_beta                  90.0000
_cell_angle_gamma                 120.0000
loop_
_atom_site_label
_atom_site_type_symbol
_atom_site_fract_x
_atom_site_fract_y
_atom_site_fract_z
_atom_site_U_iso_or_equiv
_atom_site_adp_type
_atom_site_occupancy
C1     C     0.48593   0.24437   0.07942   0.00000  Uiso   1.00
C2     C     0.47490   0.25892   0.09665   0.00000  Uiso   1.00
C3     C     0.44810   0.24848   0.09702   0.00000  Uiso   1.00
C4     C     0.43210   0.22303   0.07853   0.00000  Uiso   1.00
C5     C     0.44327   0.20844   0.06177   0.00000  Uiso   1.00
C6     C     0.46993   0.21896   0.06247   0.00000  Uiso   1.00
C7     C     0.43701   0.26440   0.11876   0.00000  Uiso   1.00
N8     N     0.40469   0.21225   0.07740   0.00000  Uiso   1.00
C9     C     0.38865   0.18830   0.06653   0.00000  Uiso   1.00
C10    C     0.36039   0.17765   0.06542   0.00000  Uiso   1.00
O11    O     0.36302   0.21701   0.06461   0.00000  Uiso   1.00
C12    C     0.34928   0.19360   0.06513   0.00000  Uiso   1.00
F13    F     0.24962   0.33299   0.15276   0.00000  Uiso   1.00
F14    F     0.28547   0.33000   0.14709   0.00000  Uiso   1.00
F15    F     0.27320   0.34501   0.07726   0.00000  Uiso   1.00
H16    H     0.22592   0.32729   0.08118   0.00000  Uiso   1.00
H17    H     0.17453   0.27802   0.06383   0.00000  Uiso   1.00
H18    H     0.48819   0.27942   0.11142   0.00000  Uiso   1.00
H19    H     0.43196   0.18838   0.04384   0.00000  Uiso   1.00
H20    H     0.47864   0.20706   0.04719   0.00000  Uiso   1.00
C21    C     0.98593   0.24437   0.07942   0.00000  Uiso   1.00
C22    C     0.97490   0.25892   0.09665   0.00000  Uiso   1.00
C23    C     0.94810   0.24848   0.09702   0.00000  Uiso   1.00
C24    C     0.93210   0.22303   0.07853   0.00000  Uiso   1.00
C25    C     0.94327   0.20844   0.06177   0.00000  Uiso   1.00
C26    C     0.96993   0.21896   0.06247   0.00000  Uiso   1.00
C27    C     0.93701   0.26440   0.11876   0.00000  Uiso   1.00
N28    N     0.90469   0.21225   0.07740   0.00000  Uiso   1.00
C29    C     0.88865   0.18830   0.06653   0.00000  Uiso   1.00
C30    C     0.86039   0.17765   0.06542   0.00000  Uiso   1.00
O31    O     0.86302   0.21701   0.06461   0.00000  Uiso   1.00
C32    C     0.84928   0.19360   0.06513   0.00000  Uiso   1.00
F33    F     0.74962   0.33299   0.15276   0.00000  Uiso   1.00
F34    F     0.78547   0.33000   0.14709   0.00000  Uiso   1.00
F35    F     0.77320   0.34501   0.07726   0.00000  Uiso   1.00
H36    H     0.72592   0.32729   0.08118   0.00000  Uiso   1.00
H37    H     0.67453   0.27802   0.06383   0.00000  Uiso   1.00
H38    H     0.98819   0.27942   0.11142   0.00000  Uiso   1.00
H39    H     0.93196   0.18838   0.04384   0.00000  Uiso   1.00
H40    H     0.97864   0.20706   0.04719   0.00000  Uiso   1.00
C41    C     0.48593   0.74437   0.07942   0.00000  Uiso   1.00
C42    C     0.47490   0.75892   0.09665   0.00000  Uiso   1.00
C43    C     0.44810   0.74848   0.09702   0.00000  Uiso   1.00
C44    C     0.43210   0.72303   0.07853   0.00000  Uiso   1.00
C45    C     0.44327   0.70844   0.06177   0.00000  Uiso   1.00
C46    C     0.46993   0.71896   0.06247   0.00000  Uiso   1.00
C47    C     0.43701   0.76440   0.11876   0.00000  Uiso   1.00
N48    N     0.40469   0.71225   0.07740   0.00000  Uiso   1.00
C49    C     0.38865   0.68830   0.06653   0.00000  Uiso   1.00
C50    C     0.36039   0.67765   0.06542   0.00000  Uiso   1.00
O51    O     0.36302   0.71701   0.06461   0.00000  Uiso   1.00
C52    C     0.34928   0.69360   0.06513   0.00000  Uiso   1.00
F53    F     0.24962   0.83299   0.15276   0.00000  Uiso   1.00
F54    F     0.28547   0.83000   0.14709   0.00000  Uiso   1.00
F55    F     0.27320   0.84501   0.07726   0.00000  Uiso   1.00
H56    H     0.22592   0.82729   0.08118   0.00000  Uiso   1.00
H57    H     0.17453   0.77802   0.06383   0.00000  Uiso   1.00
H58    H     0.48819   0.77942   0.11142   0.00000  Uiso   1.00
H59    H     0.43196   0.68838   0.04384   0.00000  Uiso   1.00
H60    H     0.47864   0.70706   0.04719   0.00000  Uiso   1.00
C61    C     0.98593   0.74437   0.07942   0.00000  Uiso   1.00
C62    C     0.97490   0.75892   0.09665   0.00000  Uiso   1.00
C63    C     0.94810   0.74848   0.09702   0.00000  Uiso   1.00
C64    C     0.93210   0.72303   0.07853   0.00000  Uiso   1.00
C65    C     0.94327   0.70844   0.06177   0.00000  Uiso   1.00
C66    C     0.96993   0.71896   0.06247   0.00000  Uiso   1.00
C67    C     0.93701   0.76440   0.11876   0.00000  Uiso   1.00
N68    N     0.90469   0.71225   0.07740   0.00000  Uiso   1.00
C69    C     0.88865   0.68830   0.06653   0.00000  Uiso   1.00
C70    C     0.86039   0.67765   0.06542   0.00000  Uiso   1.00
O71    O     0.86302   0.71701   0.06461   0.00000  Uiso   1.00
C72    C     0.84928   0.69360   0.06513   0.00000  Uiso   1.00
F73    F     0.74962   0.83299   0.15276   0.00000  Uiso   1.00
F74    F     0.78547   0.83000   0.14709   0.00000  Uiso   1.00
F75    F     0.77320   0.84501   0.07726   0.00000  Uiso   1.00
H76    H     0.72592   0.82729   0.08118   0.00000  Uiso   1.00
H77    H     0.67453   0.77802   0.06383   0.00000  Uiso   1.00
H78    H     0.98819   0.77942   0.11142   0.00000  Uiso   1.00
H79    H     0.93196   0.68838   0.04384   0.00000  Uiso   1.00
H80    H     0.97864   0.70706   0.04719   0.00000  Uiso   1.00
C81    C     0.25563   0.24156   0.07942   0.00000  Uiso   1.00
C82    C     0.24108   0.21598   0.09665   0.00000  Uiso   1.00
C83    C     0.25152   0.19961   0.09702   0.00000  Uiso   1.00
C84    C     0.27697   0.20907   0.07853   0.00000  Uiso   1.00
C85    C     0.29156   0.23484   0.06177   0.00000  Uiso   1.00
C86    C     0.28104   0.25097   0.06247   0.00000  Uiso   1.00
C87    C     0.23560   0.17261   0.11876   0.00000  Uiso   1.00
N88    N     0.28775   0.19244   0.07740   0.00000  Uiso   1.00
C89    C     0.31170   0.20035   0.06653   0.00000  Uiso   1.00
C90    C     0.32235   0.18274   0.06542   0.00000  Uiso   1.00
O91    O     0.28299   0.14602   0.06461   0.00000  Uiso   1.00
C92    C     0.30640   0.15568   0.06513   0.00000  Uiso   1.00
H93    H     0.22058   0.20877   0.11142   0.00000  Uiso   1.00
H94    H     0.31162   0.24359   0.04384   0.00000  Uiso   1.00
H95    H     0.29294   0.27159   0.04719   0.00000  Uiso   1.00
C96    C     0.75563   0.24156   0.07942   0.00000  Uiso   1.00
C97    C     0.74108   0.21598   0.09665   0.00000  Uiso   1.00
C98    C     0.75152   0.19961   0.09702   0.00000  Uiso   1.00
C99    C     0.77697   0.20907   0.07853   0.00000  Uiso   1.00
C100   C     0.79156   0.23484   0.06177   0.00000  Uiso   1.00
C101   C     0.78104   0.25097   0.06247   0.00000  Uiso   1.00
C102   C     0.73560   0.17261   0.11876   0.00000  Uiso   1.00
N103   N     0.78775   0.19244   0.07740   0.00000  Uiso   1.00
C104   C     0.81170   0.20035   0.06653   0.00000  Uiso   1.00
C105   C     0.82235   0.18274   0.06542   0.00000  Uiso   1.00
O106   O     0.78299   0.14602   0.06461   0.00000  Uiso   1.00
C107   C     0.80640   0.15568   0.06513   0.00000  Uiso   1.00
H108   H     0.72058   0.20877   0.11142   0.00000  Uiso   1.00
H109   H     0.81162   0.24359   0.04384   0.00000  Uiso   1.00
H110   H     0.79294   0.27159   0.04719   0.00000  Uiso   1.00
C111   C     0.25563   0.74156   0.07942   0.00000  Uiso   1.00
C112   C     0.24108   0.71598   0.09665   0.00000  Uiso   1.00
C113   C     0.25152   0.69961   0.09702   0.00000  Uiso   1.00
C114   C     0.27697   0.70907   0.07853   0.00000  Uiso   1.00
C115   C     0.29156   0.73484   0.06177   0.00000  Uiso   1.00
C116   C     0.28104   0.75097   0.06247   0.00000  Uiso   1.00
C117   C     0.23560   0.67261   0.11876   0.00000  Uiso   1.00
N118   N     0.28775   0.69244   0.07740   0.00000  Uiso   1.00
C119   C     0.31170   0.70035   0.06653   0.00000  Uiso   1.00
C120   C     0.32235   0.68274   0.06542   0.00000  Uiso   1.00
O121   O     0.28299   0.64602   0.06461   0.00000  Uiso   1.00
C122   C     0.30640   0.65568   0.06513   0.00000  Uiso   1.00
H123   H     0.22058   0.70877   0.11142   0.00000  Uiso   1.00
H124   H     0.31162   0.74359   0.04384   0.00000  Uiso   1.00
H125   H     0.29294   0.77159   0.04719   0.00000  Uiso   1.00
C126   C     0.75563   0.74156   0.07942   0.00000  Uiso   1.00
C127   C     0.74108   0.71598   0.09665   0.00000  Uiso   1.00
C128   C     0.75152   0.69961   0.09702   0.00000  Uiso   1.00
C129   C     0.77697   0.70907   0.07853   0.00000  Uiso   1.00
C130   C     0.79156   0.73484   0.06177   0.00000  Uiso   1.00
C131   C     0.78104   0.75097   0.06247   0.00000  Uiso   1.00
C132   C     0.73560   0.67261   0.11876   0.00000  Uiso   1.00
N133   N     0.78775   0.69244   0.07740   0.00000  Uiso   1.00
C134   C     0.81170   0.70035   0.06653   0.00000  Uiso   1.00
C135   C     0.82235   0.68274   0.06542   0.00000  Uiso   1.00
O136   O     0.78299   0.64602   0.06461   0.00000  Uiso   1.00
C137   C     0.80640   0.65568   0.06513   0.00000  Uiso   1.00
H138   H     0.72058   0.70877   0.11142   0.00000  Uiso   1.00
H139   H     0.81162   0.74359   0.04384   0.00000  Uiso   1.00
H140   H     0.79294   0.77159   0.04719   0.00000  Uiso   1.00
C141   C     0.25844   0.01407   0.07942   0.00000  Uiso   1.00
C142   C     0.28402   0.02510   0.09665   0.00000  Uiso   1.00
C143   C     0.30039   0.05190   0.09702   0.00000  Uiso   1.00
C144   C     0.29093   0.06790   0.07853   0.00000  Uiso   1.00
C145   C     0.26516   0.05673   0.06177   0.00000  Uiso   1.00
C146   C     0.24903   0.03007   0.06247   0.00000  Uiso   1.00
C147   C     0.32739   0.06299   0.11876   0.00000  Uiso   1.00
N148   N     0.30756   0.09531   0.07740   0.00000  Uiso   1.00
C149   C     0.29965   0.11135   0.06653   0.00000  Uiso   1.00
C150   C     0.31726   0.13961   0.06542   0.00000  Uiso   1.00
O151   O     0.35398   0.13698   0.06461   0.00000  Uiso   1.00
C152   C     0.34432   0.15072   0.06513   0.00000  Uiso   1.00
H153   H     0.29123   0.01181   0.11142   0.00000  Uiso   1.00
H154   H     0.25641   0.06804   0.04384   0.00000  Uiso   1.00
H155   H     0.22841   0.02136   0.04719   0.00000  Uiso   1.00
C156   C     0.75844   0.01407   0.07942   0.00000  Uiso   1.00
C157   C     0.78402   0.02510   0.09665   0.00000  Uiso   1.00
C158   C     0.80039   0.05190   0.09702   0.00000  Uiso   1.00
C159   C     0.79093   0.06790   0.07853   0.00000  Uiso   1.00
C160   C     0.76516   0.05673   0.06177   0.00000  Uiso   1.00
C161   C     0.74903   0.03007   0.06247   0.00000  Uiso   1.00
C162   C     0.82739   0.06299   0.11876   0.00000  Uiso   1.00
N163   N     0.80756   0.09531   0.07740   0.00000  Uiso   1.00
C164   C     0.79965   0.11135   0.06653   0.00000  Uiso   1.00
C165   C     0.81726   0.13961   0.06542   0.00000  Uiso   1.00
O166   O     0.85398   0.13698   0.06461   0.00000  Uiso   1.00
C167   C     0.84432   0.15072   0.06513   0.00000  Uiso   1.00
H168   H     0.79123   0.01181   0.11142   0.00000  Uiso   1.00
H169   H     0.75641   0.06804   0.04384   0.00000  Uiso   1.00
H170   H     0.72841   0.02136   0.04719   0.00000  Uiso   1.00
C171   C     0.25844   0.51407   0.07942   0.00000  Uiso   1.00
C172   C     0.28402   0.52510   0.09665   0.00000  Uiso   1.00
C173   C     0.30039   0.55190   0.09702   0.00000  Uiso   1.00
C174   C     0.29093   0.56790   0.07853   0.00000  Uiso   1.00
C175   C     0.26516   0.55673   0.06177   0.00000  Uiso   1.00
C176   C     0.24903   0.53007   0.06247   0.00000  Uiso   1.00
C177   C     0.32739   0.56299   0.11876   0.00000  Uiso   1.00
N178   N     0.30756   0.59531   0.07740   0.00000  Uiso   1.00
C179   C     0.29965   0.61135   0.06653   0.00000  Uiso   1.00
C180   C     0.31726   0.63961   0.06542   0.00000  Uiso   1.00
O181   O     0.35398   0.63698   0.06461   0.00000  Uiso   1.00
C182   C     0.34432   0.65072   0.06513   0.00000  Uiso   1.00
H183   H     0.29123   0.51181   0.11142   0.00000  Uiso   1.00
H184   H     0.25641   0.56804   0.04384   0.00000  Uiso   1.00
H185   H     0.22841   0.52136   0.04719   0.00000  Uiso   1.00
C186   C     0.75844   0.51407   0.07942   0.00000  Uiso   1.00
C187   C     0.78402   0.52510   0.09665   0.00000  Uiso   1.00
C188   C     0.80039   0.55190   0.09702   0.00000  Uiso   1.00
C189   C     0.79093   0.56790   0.07853   0.00000  Uiso   1.00
C190   C     0.76516   0.55673   0.06177   0.00000  Uiso   1.00
C191   C     0.74903   0.53007   0.06247   0.00000  Uiso   1.00
C192   C     0.82739   0.56299   0.11876   0.00000  Uiso   1.00
N193   N     0.80756   0.59531   0.07740   0.00000  Uiso   1.00
C194   C     0.79965   0.61135   0.06653   0.00000  Uiso   1.00
C195   C     0.81726   0.63961   0.06542   0.00000  Uiso   1.00
O196   O     0.85398   0.63698   0.06461   0.00000  Uiso   1.00
C197   C     0.84432   0.65072   0.06513   0.00000  Uiso   1.00
H198   H     0.79123   0.51181   0.11142   0.00000  Uiso   1.00
H199   H     0.75641   0.56804   0.04384   0.00000  Uiso   1.00
H200   H     0.72841   0.52136   0.04719   0.00000  Uiso   1.00
C201   C     0.01407   0.25563   0.07942   0.00000  Uiso   1.00
C202   C     0.02510   0.24108   0.09665   0.00000  Uiso   1.00
C203   C     0.05190   0.25152   0.09702   0.00000  Uiso   1.00
C204   C     0.06790   0.27697   0.07853   0.00000  Uiso   1.00
C205   C     0.05673   0.29156   0.06177   0.00000  Uiso   1.00
C206   C     0.03007   0.28104   0.06247   0.00000  Uiso   1.00
C207   C     0.06299   0.23560   0.11876   0.00000  Uiso   1.00
N208   N     0.09531   0.28775   0.07740   0.00000  Uiso   1.00
C209   C     0.11135   0.31170   0.06653   0.00000  Uiso   1.00
C210   C     0.13961   0.32235   0.06542   0.00000  Uiso   1.00
O211   O     0.13698   0.28299   0.06461   0.00000  Uiso   1.00
C212   C     0.15072   0.30640   0.06513   0.00000  Uiso   1.00
F213   F     0.25038   0.16701   0.15276   0.00000  Uiso   1.00
F214   F     0.21453   0.17000   0.14709   0.00000  Uiso   1.00
F215   F     0.22680   0.15499   0.07726   0.00000  Uiso   1.00
H216   H     0.27408   0.17271   0.08118   0.00000  Uiso   1.00
H217   H     0.32547   0.22198   0.06383   0.00000  Uiso   1.00
H218   H     0.01181   0.22058   0.11142   0.00000  Uiso   1.00
H219   H     0.06804   0.31162   0.04384   0.00000  Uiso   1.00
H220   H     0.02136   0.29294   0.04719   0.00000  Uiso   1.00
C221   C     0.51407   0.25563   0.07942   0.00000  Uiso   1.00
C222   C     0.52510   0.24108   0.09665   0.00000  Uiso   1.00
C223   C     0.55190   0.25152   0.09702   0.00000  Uiso   1.00
C224   C     0.56790   0.27697   0.07853   0.00000  Uiso   1.00
C225   C     0.55673   0.29156   0.06177   0.00000  Uiso   1.00
C226   C     0.53007   0.28104   0.06247   0.00000  Uiso   1.00
C227   C     0.56299   0.23560   0.11876   0.00000  Uiso   1.00
N228   N     0.59531   0.28775   0.07740   0.00000  Uiso   1.00
C229   C     0.61135   0.31170   0.06653   0.00000  Uiso   1.00
C230   C     0.63961   0.32235   0.06542   0.00000  Uiso   1.00
O231   O     0.63698   0.28299   0.06461   0.00000  Uiso   1.00
C232   C     0.65072   0.30640   0.06513   0.00000  Uiso   1.00
F233   F     0.75038   0.16701   0.15276   0.00000  Uiso   1.00
F234   F     0.71453   0.17000   0.14709   0.00000  Uiso   1.00
F235   F     0.72680   0.15499   0.07726   0.00000  Uiso   1.00
H236   H     0.77408   0.17271   0.08118   0.00000  Uiso   1.00
H237   H     0.82547   0.22198   0.06383   0.00000  Uiso   1.00
H238   H     0.51181   0.22058   0.11142   0.00000  Uiso   1.00
H239   H     0.56804   0.31162   0.04384   0.00000  Uiso   1.00
H240   H     0.52136   0.29294   0.04719   0.00000  Uiso   1.00
C241   C     0.01407   0.75563   0.07942   0.00000  Uiso   1.00
C242   C     0.02510   0.74108   0.09665   0.00000  Uiso   1.00
C243   C     0.05190   0.75152   0.09702   0.00000  Uiso   1.00
C244   C     0.06790   0.77697   0.07853   0.00000  Uiso   1.00
C245   C     0.05673   0.79156   0.06177   0.00000  Uiso   1.00
C246   C     0.03007   0.78104   0.06247   0.00000  Uiso   1.00
C247   C     0.06299   0.73560   0.11876   0.00000  Uiso   1.00
N248   N     0.09531   0.78775   0.07740   0.00000  Uiso   1.00
C249   C     0.11135   0.81170   0.06653   0.00000  Uiso   1.00
C250   C     0.13961   0.82235   0.06542   0.00000  Uiso   1.00
O251   O     0.13698   0.78299   0.06461   0.00000  Uiso   1.00
C252   C     0.15072   0.80640   0.06513   0.00000  Uiso   1.00
F253   F     0.25038   0.66701   0.15276   0.00000  Uiso   1.00
F254   F     0.21453   0.67000   0.14709   0.00000  Uiso   1.00
F255   F     0.22680   0.65499   0.07726   0.00000  Uiso   1.00
H256   H     0.27408   0.67271   0.08118   0.00000  Uiso   1.00
H257   H     0.32547   0.72198   0.06383   0.00000  Uiso   1.00
H258   H     0.01181   0.72058   0.11142   0.00000  Uiso   1.00
H259   H     0.06804   0.81162   0.04384   0.00000  Uiso   1.00
H260   H     0.02136   0.79294   0.04719   0.00000  Uiso   1.00
C261   C     0.51407   0.75563   0.07942   0.00000  Uiso   1.00
C262   C     0.52510   0.74108   0.09665   0.00000  Uiso   1.00
C263   C     0.55190   0.75152   0.09702   0.00000  Uiso   1.00
C264   C     0.56790   0.77697   0.07853   0.00000  Uiso   1.00
C265   C     0.55673   0.79156   0.06177   0.00000  Uiso   1.00
C266   C     0.53007   0.78104   0.06247   0.00000  Uiso   1.00
C267   C     0.56299   0.73560   0.11876   0.00000  Uiso   1.00
N268   N     0.59531   0.78775   0.07740   0.00000  Uiso   1.00
C269   C     0.61135   0.81170   0.06653   0.00000  Uiso   1.00
C270   C     0.63961   0.82235   0.06542   0.00000  Uiso   1.00
O271   O     0.63698   0.78299   0.06461   0.00000  Uiso   1.00
C272   C     0.65072   0.80640   0.06513   0.00000  Uiso   1.00
F273   F     0.75038   0.66701   0.15276   0.00000  Uiso   1.00
F274   F     0.71453   0.67000   0.14709   0.00000  Uiso   1.00
F275   F     0.72680   0.65499   0.07726   0.00000  Uiso   1.00
H276   H     0.77408   0.67271   0.08118   0.00000  Uiso   1.00
H277   H     0.82547   0.72198   0.06383   0.00000  Uiso   1.00
H278   H     0.51181   0.72058   0.11142   0.00000  Uiso   1.00
H279   H     0.56804   0.81162   0.04384   0.00000  Uiso   1.00
H280   H     0.52136   0.79294   0.04719   0.00000  Uiso   1.00
C281   C     0.24437   0.25844   0.07942   0.00000  Uiso   1.00
C282   C     0.25892   0.28402   0.09665   0.00000  Uiso   1.00
C283   C     0.24848   0.30039   0.09702   0.00000  Uiso   1.00
C284   C     0.22303   0.29093   0.07853   0.00000  Uiso   1.00
C285   C     0.20844   0.26516   0.06177   0.00000  Uiso   1.00
C286   C     0.21896   0.24903   0.06247   0.00000  Uiso   1.00
C287   C     0.26440   0.32739   0.11876   0.00000  Uiso   1.00
N288   N     0.21225   0.30756   0.07740   0.00000  Uiso   1.00
C289   C     0.18830   0.29965   0.06653   0.00000  Uiso   1.00
C290   C     0.17765   0.31726   0.06542   0.00000  Uiso   1.00
O291   O     0.21701   0.35398   0.06461   0.00000  Uiso   1.00
C292   C     0.19360   0.34432   0.06513   0.00000  Uiso   1.00
H293   H     0.27942   0.29123   0.11142   0.00000  Uiso   1.00
H294   H     0.18838   0.25641   0.04384   0.00000  Uiso   1.00
H295   H     0.20706   0.22841   0.04719   0.00000  Uiso   1.00
C296   C     0.74437   0.25844   0.07942   0.00000  Uiso   1.00
C297   C     0.75892   0.28402   0.09665   0.00000  Uiso   1.00
C298   C     0.74848   0.30039   0.09702   0.00000  Uiso   1.00
C299   C     0.72303   0.29093   0.07853   0.00000  Uiso   1.00
C300   C     0.70844   0.26516   0.06177   0.00000  Uiso   1.00
C301   C     0.71896   0.24903   0.06247   0.00000  Uiso   1.00
C302   C     0.76440   0.32739   0.11876   0.00000  Uiso   1.00
N303   N     0.71225   0.30756   0.07740   0.00000  Uiso   1.00
C304   C     0.68830   0.29965   0.06653   0.00000  Uiso   1.00
C305   C     0.67765   0.31726   0.06542   0.00000  Uiso   1.00
O306   O     0.71701   0.35398   0.06461   0.00000  Uiso   1.00
C307   C     0.69360   0.34432   0.06513   0.00000  Uiso   1.00
H308   H     0.77942   0.29123   0.11142   0.00000  Uiso   1.00
H309   H     0.68838   0.25641   0.04384   0.00000  Uiso   1.00
H310   H     0.70706   0.22841   0.04719   0.00000  Uiso   1.00
C311   C     0.24437   0.75844   0.07942   0.00000  Uiso   1.00
C312   C     0.25892   0.78402   0.09665   0.00000  Uiso   1.00
C313   C     0.24848   0.80039   0.09702   0.00000  Uiso   1.00
C314   C     0.22303   0.79093   0.07853   0.00000  Uiso   1.00
C315   C     0.20844   0.76516   0.06177   0.00000  Uiso   1.00
C316   C     0.21896   0.74903   0.06247   0.00000  Uiso   1.00
C317   C     0.26440   0.82739   0.11876   0.00000  Uiso   1.00
N318   N     0.21225   0.80756   0.07740   0.00000  Uiso   1.00
C319   C     0.18830   0.79965   0.06653   0.00000  Uiso   1.00
C320   C     0.17765   0.81726   0.06542   0.00000  Uiso   1.00
O321   O     0.21701   0.85398   0.06461   0.00000  Uiso   1.00
C322   C     0.19360   0.84432   0.06513   0.00000  Uiso   1.00
H323   H     0.27942   0.79123   0.11142   0.00000  Uiso   1.00
H324   H     0.18838   0.75641   0.04384   0.00000  Uiso   1.00
H325   H     0.20706   0.72841   0.04719   0.00000  Uiso   1.00
C326   C     0.74437   0.75844   0.07942   0.00000  Uiso   1.00
C327   C     0.75892   0.78402   0.09665   0.00000  Uiso   1.00
C328   C     0.74848   0.80039   0.09702   0.00000  Uiso   1.00
C329   C     0.72303   0.79093   0.07853   0.00000  Uiso   1.00
C330   C     0.70844   0.76516   0.06177   0.00000  Uiso   1.00
C331   C     0.71896   0.74903   0.06247   0.00000  Uiso   1.00
C332   C     0.76440   0.82739   0.11876   0.00000  Uiso   1.00
N333   N     0.71225   0.80756   0.07740   0.00000  Uiso   1.00
C334   C     0.68830   0.79965   0.06653   0.00000  Uiso   1.00
C335   C     0.67765   0.81726   0.06542   0.00000  Uiso   1.00
O336   O     0.71701   0.85398   0.06461   0.00000  Uiso   1.00
C337   C     0.69360   0.84432   0.06513   0.00000  Uiso   1.00
H338   H     0.77942   0.79123   0.11142   0.00000  Uiso   1.00
H339   H     0.68838   0.75641   0.04384   0.00000  Uiso   1.00
H340   H     0.70706   0.72841   0.04719   0.00000  Uiso   1.00
C341   C     0.24156   0.48593   0.07942   0.00000  Uiso   1.00
C342   C     0.21598   0.47490   0.09665   0.00000  Uiso   1.00
C343   C     0.19961   0.44810   0.09702   0.00000  Uiso   1.00
C344   C     0.20907   0.43210   0.07853   0.00000  Uiso   1.00
C345   C     0.23484   0.44327   0.06177   0.00000  Uiso   1.00
C346   C     0.25097   0.46993   0.06247   0.00000  Uiso   1.00
C347   C     0.17261   0.43701   0.11876   0.00000  Uiso   1.00
N348   N     0.19244   0.40469   0.07740   0.00000  Uiso   1.00
C349   C     0.20035   0.38865   0.06653   0.00000  Uiso   1.00
C350   C     0.18274   0.36039   0.06542   0.00000  Uiso   1.00
O351   O     0.14602   0.36302   0.06461   0.00000  Uiso   1.00
C352   C     0.15568   0.34928   0.06513   0.00000  Uiso   1.00
H353   H     0.20877   0.48819   0.11142   0.00000  Uiso   1.00
H354   H     0.24359   0.43196   0.04384   0.00000  Uiso   1.00
H355   H     0.27159   0.47864   0.04719   0.00000  Uiso   1.00
C356   C     0.74156   0.48593   0.07942   0.00000  Uiso   1.00
C357   C     0.71598   0.47490   0.09665   0.00000  Uiso   1.00
C358   C     0.69961   0.44810   0.09702   0.00000  Uiso   1.00
C359   C     0.70907   0.43210   0.07853   0.00000  Uiso   1.00
C360   C     0.73484   0.44327   0.06177   0.00000  Uiso   1.00
C361   C     0.75097   0.46993   0.06247   0.00000  Uiso   1.00
C362   C     0.67261   0.43701   0.11876   0.00000  Uiso   1.00
N363   N     0.69244   0.40469   0.07740   0.00000  Uiso   1.00
C364   C     0.70035   0.38865   0.06653   0.00000  Uiso   1.00
C365   C     0.68274   0.36039   0.06542   0.00000  Uiso   1.00
O366   O     0.64602   0.36302   0.06461   0.00000  Uiso   1.00
C367   C     0.65568   0.34928   0.06513   0.00000  Uiso   1.00
H368   H     0.70877   0.48819   0.11142   0.00000  Uiso   1.00
H369   H     0.74359   0.43196   0.04384   0.00000  Uiso   1.00
H370   H     0.77159   0.47864   0.04719   0.00000  Uiso   1.00
C371   C     0.24156   0.98593   0.07942   0.00000  Uiso   1.00
C372   C     0.21598   0.97490   0.09665   0.00000  Uiso   1.00
C373   C     0.19961   0.94810   0.09702   0.00000  Uiso   1.00
C374   C     0.20907   0.93210   0.07853   0.00000  Uiso   1.00
C375   C     0.23484   0.94327   0.06177   0.00000  Uiso   1.00
C376   C     0.25097   0.96993   0.06247   0.00000  Uiso   1.00
C377   C     0.17261   0.93701   0.11876   0.00000  Uiso   1.00
N378   N     0.19244   0.90469   0.07740   0.00000  Uiso   1.00
C379   C     0.20035   0.88865   0.06653   0.00000  Uiso   1.00
C380   C     0.18274   0.86039   0.06542   0.00000  Uiso   1.00
O381   O     0.14602   0.86302   0.06461   0.00000  Uiso   1.00
C382   C     0.15568   0.84928   0.06513   0.00000  Uiso   1.00
H383   H     0.20877   0.98819   0.11142   0.00000  Uiso   1.00
H384   H     0.24359   0.93196   0.04384   0.00000  Uiso   1.00
H385   H     0.27159   0.97864   0.04719   0.00000  Uiso   1.00
C386   C     0.74156   0.98593   0.07942   0.00000  Uiso   1.00
C387   C     0.71598   0.97490   0.09665   0.00000  Uiso   1.00
C388   C     0.69961   0.94810   0.09702   0.00000  Uiso   1.00
C389   C     0.70907   0.93210   0.07853   0.00000  Uiso   1.00
C390   C     0.73484   0.94327   0.06177   0.00000  Uiso   1.00
C391   C     0.75097   0.96993   0.06247   0.00000  Uiso   1.00
C392   C     0.67261   0.93701   0.11876   0.00000  Uiso   1.00
N393   N     0.69244   0.90469   0.07740   0.00000  Uiso   1.00
C394   C     0.70035   0.88865   0.06653   0.00000  Uiso   1.00
C395   C     0.68274   0.86039   0.06542   0.00000  Uiso   1.00
O396   O     0.64602   0.86302   0.06461   0.00000  Uiso   1.00
C397   C     0.65568   0.84928   0.06513   0.00000  Uiso   1.00
H398   H     0.70877   0.98819   0.11142   0.00000  Uiso   1.00
H399   H     0.74359   0.93196   0.04384   0.00000  Uiso   1.00
H400   H     0.77159   0.97864   0.04719   0.00000  Uiso   1.00
C401   C     0.48593   0.24437   0.24608   0.00000  Uiso   1.00
C402   C     0.47490   0.25892   0.26332   0.00000  Uiso   1.00
C403   C     0.44810   0.24848   0.26369   0.00000  Uiso   1.00
C404   C     0.43210   0.22303   0.24519   0.00000  Uiso   1.00
C405   C     0.44327   0.20844   0.22843   0.00000  Uiso   1.00
C406   C     0.46993   0.21896   0.22914   0.00000  Uiso   1.00
C407   C     0.43701   0.26440   0.28543   0.00000  Uiso   1.00
N408   N     0.40469   0.21225   0.24407   0.00000  Uiso   1.00
C409   C     0.38865   0.18830   0.23319   0.00000  Uiso   1.00
C410   C     0.36039   0.17765   0.23209   0.00000  Uiso   1.00
O411   O     0.36302   0.21701   0.23128   0.00000  Uiso   1.00
C412   C     0.34928   0.19360   0.23180   0.00000  Uiso   1.00
F413   F     0.24962   0.33299   0.31942   0.00000  Uiso   1.00
F414   F     0.28547   0.33000   0.31375   0.00000  Uiso   1.00
F415   F     0.27320   0.34501   0.24392   0.00000  Uiso   1.00
H416   H     0.22592   0.32729   0.24784   0.00000  Uiso   1.00
H417   H     0.17453   0.27802   0.23050   0.00000  Uiso   1.00
H418   H     0.48819   0.27942   0.27809   0.00000  Uiso   1.00
H419   H     0.43196   0.18838   0.21051   0.00000  Uiso   1.00
H420   H     0.47864   0.20706   0.21386   0.00000  Uiso   1.00
C421   C     0.98593   0.24437   0.24608   0.00000  Uiso   1.00
C422   C     0.97490   0.25892   0.26332   0.00000  Uiso   1.00
C423   C     0.94810   0.24848   0.26369   0.00000  Uiso   1.00
C424   C     0.93210   0.22303   0.24519   0.00000  Uiso   1.00
C425   C     0.94327   0.20844   0.22843   0.00000  Uiso   1.00
C426   C     0.96993   0.21896   0.22914   0.00000  Uiso   1.00
C427   C     0.93701   0.26440   0.28543   0.00000  Uiso   1.00
N428   N     0.90469   0.21225   0.24407   0.00000  Uiso   1.00
C429   C     0.88865   0.18830   0.23319   0.00000  Uiso   1.00
C430   C     0.86039   0.17765   0.23209   0.00000  Uiso   1.00
O431   O     0.86302   0.21701   0.23128   0.00000  Uiso   1.00
C432   C     0.84928   0.19360   0.23180   0.00000  Uiso   1.00
F433   F     0.74962   0.33299   0.31942   0.00000  Uiso   1.00
F434   F     0.78547   0.33000   0.31375   0.00000  Uiso   1.00
F435   F     0.77320   0.34501   0.24392   0.00000  Uiso   1.00
H436   H     0.72592   0.32729   0.24784   0.00000  Uiso   1.00
H437   H     0.67453   0.27802   0.23050   0.00000  Uiso   1.00
H438   H     0.98819   0.27942   0.27809   0.00000  Uiso   1.00
H439   H     0.93196   0.18838   0.21051   0.00000  Uiso   1.00
H440   H     0.97864   0.20706   0.21386   0.00000  Uiso   1.00
C441   C     0.48593   0.74437   0.24608   0.00000  Uiso   1.00
C442   C     0.47490   0.75892   0.26332   0.00000  Uiso   1.00
C443   C     0.44810   0.74848   0.26369   0.00000  Uiso   1.00
C444   C     0.43210   0.72303   0.24519   0.00000  Uiso   1.00
C445   C     0.44327   0.70844   0.22843   0.00000  Uiso   1.00
C446   C     0.46993   0.71896   0.22914   0.00000  Uiso   1.00
C447   C     0.43701   0.76440   0.28543   0.00000  Uiso   1.00
N448   N     0.40469   0.71225   0.24407   0.00000  Uiso   1.00
C449   C     0.38865   0.68830   0.23319   0.00000  Uiso   1.00
C450   C     0.36039   0.67765   0.23209   0.00000  Uiso   1.00
O451   O     0.36302   0.71701   0.23128   0.00000  Uiso   1.00
C452   C     0.34928   0.69360   0.23180   0.00000  Uiso   1.00
F453   F     0.24962   0.83299   0.31942   0.00000  Uiso   1.00
F454   F     0.28547   0.83000   0.31375   0.00000  Uiso   1.00
F455   F     0.27320   0.84501   0.24392   0.00000  Uiso   1.00
H456   H     0.22592   0.82729   0.24784   0.00000  Uiso   1.00
H457   H     0.17453   0.77802   0.23050   0.00000  Uiso   1.00
H458   H     0.48819   0.77942   0.27809   0.00000  Uiso   1.00
H459   H     0.43196   0.68838   0.21051   0.00000  Uiso   1.00
H460   H     0.47864   0.70706   0.21386   0.00000  Uiso   1.00
C461   C     0.98593   0.74437   0.24608   0.00000  Uiso   1.00
C462   C     0.97490   0.75892   0.26332   0.00000  Uiso   1.00
C463   C     0.94810   0.74848   0.26369   0.00000  Uiso   1.00
C464   C     0.93210   0.72303   0.24519   0.00000  Uiso   1.00
C465   C     0.94327   0.70844   0.22843   0.00000  Uiso   1.00
C466   C     0.96993   0.71896   0.22914   0.00000  Uiso   1.00
C467   C     0.93701   0.76440   0.28543   0.00000  Uiso   1.00
N468   N     0.90469   0.71225   0.24407   0.00000  Uiso   1.00
C469   C     0.88865   0.68830   0.23319   0.00000  Uiso   1.00
C470   C     0.86039   0.67765   0.23209   0.00000  Uiso   1.00
O471   O     0.86302   0.71701   0.23128   0.00000  Uiso   1.00
C472   C     0.84928   0.69360   0.23180   0.00000  Uiso   1.00
F473   F     0.74962   0.83299   0.31942   0.00000  Uiso   1.00
F474   F     0.78547   0.83000   0.31375   0.00000  Uiso   1.00
F475   F     0.77320   0.84501   0.24392   0.00000  Uiso   1.00
H476   H     0.72592   0.82729   0.24784   0.00000  Uiso   1.00
H477   H     0.67453   0.77802   0.23050   0.00000  Uiso   1.00
H478   H     0.98819   0.77942   0.27809   0.00000  Uiso   1.00
H479   H     0.93196   0.68838   0.21051   0.00000  Uiso   1.00
H480   H     0.97864   0.70706   0.21386   0.00000  Uiso   1.00
C481   C     0.25563   0.24156   0.24608   0.00000  Uiso   1.00
C482   C     0.24108   0.21598   0.26332   0.00000  Uiso   1.00
C483   C     0.25152   0.19961   0.26369   0.00000  Uiso   1.00
C484   C     0.27697   0.20907   0.24519   0.00000  Uiso   1.00
C485   C     0.29156   0.23484   0.22843   0.00000  Uiso   1.00
C486   C     0.28104   0.25097   0.22914   0.00000  Uiso   1.00
C487   C     0.23560   0.17261   0.28543   0.00000  Uiso   1.00
N488   N     0.28775   0.19244   0.24407   0.00000  Uiso   1.00
C489   C     0.31170   0.20035   0.23319   0.00000  Uiso   1.00
C490   C     0.32235   0.18274   0.23209   0.00000  Uiso   1.00
O491   O     0.28299   0.14602   0.23128   0.00000  Uiso   1.00
C492   C     0.30640   0.15568   0.23180   0.00000  Uiso   1.00
H493   H     0.22058   0.20877   0.27809   0.00000  Uiso   1.00
H494   H     0.31162   0.24359   0.21051   0.00000  Uiso   1.00
H495   H     0.29294   0.27159   0.21386   0.00000  Uiso   1.00
C496   C     0.75563   0.24156   0.24608   0.00000  Uiso   1.00
C497   C     0.74108   0.21598   0.26332   0.00000  Uiso   1.00
C498   C     0.75152   0.19961   0.26369   0.00000  Uiso   1.00
C499   C     0.77697   0.20907   0.24519   0.00000  Uiso   1.00
C500   C     0.79156   0.23484   0.22843   0.00000  Uiso   1.00
C501   C     0.78104   0.25097   0.22914   0.00000  Uiso   1.00
C502   C     0.73560   0.17261   0.28543   0.00000  Uiso   1.00
N503   N     0.78775   0.19244   0.24407   0.00000  Uiso   1.00
C504   C     0.81170   0.20035   0.23319   0.00000  Uiso   1.00
C505   C     0.82235   0.18274   0.23209   0.00000  Uiso   1.00
O506   O     0.78299   0.14602   0.23128   0.00000  Uiso   1.00
C507   C     0.80640   0.15568   0.23180   0.00000  Uiso   1.00
H508   H     0.72058   0.20877   0.27809   0.00000  Uiso   1.00
H509   H     0.81162   0.24359   0.21051   0.00000  Uiso   1.00
H510   H     0.79294   0.27159   0.21386   0.00000  Uiso   1.00
C511   C     0.25563   0.74156   0.24608   0.00000  Uiso   1.00
C512   C     0.24108   0.71598   0.26332   0.00000  Uiso   1.00
C513   C     0.25152   0.69961   0.26369   0.00000  Uiso   1.00
C514   C     0.27697   0.70907   0.24519   0.00000  Uiso   1.00
C515   C     0.29156   0.73484   0.22843   0.00000  Uiso   1.00
C516   C     0.28104   0.75097   0.22914   0.00000  Uiso   1.00
C517   C     0.23560   0.67261   0.28543   0.00000  Uiso   1.00
N518   N     0.28775   0.69244   0.24407   0.00000  Uiso   1.00
C519   C     0.31170   0.70035   0.23319   0.00000  Uiso   1.00
C520   C     0.32235   0.68274   0.23209   0.00000  Uiso   1.00
O521   O     0.28299   0.64602   0.23128   0.00000  Uiso   1.00
C522   C     0.30640   0.65568   0.23180   0.00000  Uiso   1.00
H523   H     0.22058   0.70877   0.27809   0.00000  Uiso   1.00
H524   H     0.31162   0.74359   0.21051   0.00000  Uiso   1.00
H525   H     0.29294   0.77159   0.21386   0.00000  Uiso   1.00
C526   C     0.75563   0.74156   0.24608   0.00000  Uiso   1.00
C527   C     0.74108   0.71598   0.26332   0.00000  Uiso   1.00
C528   C     0.75152   0.69961   0.26369   0.00000  Uiso   1.00
C529   C     0.77697   0.70907   0.24519   0.00000  Uiso   1.00
C530   C     0.79156   0.73484   0.22843   0.00000  Uiso   1.00
C531   C     0.78104   0.75097   0.22914   0.00000  Uiso   1.00
C532   C     0.73560   0.67261   0.28543   0.00000  Uiso   1.00
N533   N     0.78775   0.69244   0.24407   0.00000  Uiso   1.00
C534   C     0.81170   0.70035   0.23319   0.00000  Uiso   1.00
C535   C     0.82235   0.68274   0.23209   0.00000  Uiso   1.00
O536   O     0.78299   0.64602   0.23128   0.00000  Uiso   1.00
C537   C     0.80640   0.65568   0.23180   0.00000  Uiso   1.00
H538   H     0.72058   0.70877   0.27809   0.00000  Uiso   1.00
H539   H     0.81162   0.74359   0.21051   0.00000  Uiso   1.00
H540   H     0.79294   0.77159   0.21386   0.00000  Uiso   1.00
C541   C     0.25844   0.01407   0.24608   0.00000  Uiso   1.00
C542   C     0.28402   0.02510   0.26332   0.00000  Uiso   1.00
C543   C     0.30039   0.05190   0.26369   0.00000  Uiso   1.00
C544   C     0.29093   0.06790   0.24519   0.00000  Uiso   1.00
C545   C     0.26516   0.05673   0.22843   0.00000  Uiso   1.00
C546   C     0.24903   0.03007   0.22914   0.00000  Uiso   1.00
C547   C     0.32739   0.06299   0.28543   0.00000  Uiso   1.00
N548   N     0.30756   0.09531   0.24407   0.00000  Uiso   1.00
C549   C     0.29965   0.11135   0.23319   0.00000  Uiso   1.00
C550   C     0.31726   0.13961   0.23209   0.00000  Uiso   1.00
O551   O     0.35398   0.13698   0.23128   0.00000  Uiso   1.00
C552   C     0.34432   0.15072   0.23180   0.00000  Uiso   1.00
H553   H     0.29123   0.01181   0.27809   0.00000  Uiso   1.00
H554   H     0.25641   0.06804   0.21051   0.00000  Uiso   1.00
H555   H     0.22841   0.02136   0.21386   0.00000  Uiso   1.00
C556   C     0.75844   0.01407   0.24608   0.00000  Uiso   1.00
C557   C     0.78402   0.02510   0.26332   0.00000  Uiso   1.00
C558   C     0.80039   0.05190   0.26369   0.00000  Uiso   1.00
C559   C     0.79093   0.06790   0.24519   0.00000  Uiso   1.00
C560   C     0.76516   0.05673   0.22843   0.00000  Uiso   1.00
C561   C     0.74903   0.03007   0.22914   0.00000  Uiso   1.00
C562   C     0.82739   0.06299   0.28543   0.00000  Uiso   1.00
N563   N     0.80756   0.09531   0.24407   0.00000  Uiso   1.00
C564   C     0.79965   0.11135   0.23319   0.00000  Uiso   1.00
C565   C     0.81726   0.13961   0.23209   0.00000  Uiso   1.00
O566   O     0.85398   0.13698   0.23128   0.00000  Uiso   1.00
C567   C     0.84432   0.15072   0.23180   0.00000  Uiso   1.00
H568   H     0.79123   0.01181   0.27809   0.00000  Uiso   1.00
H569   H     0.75641   0.06804   0.21051   0.00000  Uiso   1.00
H570   H     0.72841   0.02136   0.21386   0.00000  Uiso   1.00
C571   C     0.25844   0.51407   0.24608   0.00000  Uiso   1.00
C572   C     0.28402   0.52510   0.26332   0.00000  Uiso   1.00
C573   C     0.30039   0.55190   0.26369   0.00000  Uiso   1.00
C574   C     0.29093   0.56790   0.24519   0.00000  Uiso   1.00
C575   C     0.26516   0.55673   0.22843   0.00000  Uiso   1.00
C576   C     0.24903   0.53007   0.22914   0.00000  Uiso   1.00
C577   C     0.32739   0.56299   0.28543   0.00000  Uiso   1.00
N578   N     0.30756   0.59531   0.24407   0.00000  Uiso   1.00
C579   C     0.29965   0.61135   0.23319   0.00000  Uiso   1.00
C580   C     0.31726   0.63961   0.23209   0.00000  Uiso   1.00
O581   O     0.35398   0.63698   0.23128   0.00000  Uiso   1.00
C582   C     0.34432   0.65072   0.23180   0.00000  Uiso   1.00
H583   H     0.29123   0.51181   0.27809   0.00000  Uiso   1.00
H584   H     0.25641   0.56804   0.21051   0.00000  Uiso   1.00
H585   H     0.22841   0.52136   0.21386   0.00000  Uiso   1.00
C586   C     0.75844   0.51407   0.24608   0.00000  Uiso   1.00
C587   C     0.78402   0.52510   0.26332   0.00000  Uiso   1.00
C588   C     0.80039   0.55190   0.26369   0.00000  Uiso   1.00
C589   C     0.79093   0.56790   0.24519   0.00000  Uiso   1.00
C590   C     0.76516   0.55673   0.22843   0.00000  Uiso   1.00
C591   C     0.74903   0.53007   0.22914   0.00000  Uiso   1.00
C592   C     0.82739   0.56299   0.28543   0.00000  Uiso   1.00
N593   N     0.80756   0.59531   0.24407   0.00000  Uiso   1.00
C594   C     0.79965   0.61135   0.23319   0.00000  Uiso   1.00
C595   C     0.81726   0.63961   0.23209   0.00000  Uiso   1.00
O596   O     0.85398   0.63698   0.23128   0.00000  Uiso   1.00
C597   C     0.84432   0.65072   0.23180   0.00000  Uiso   1.00
H598   H     0.79123   0.51181   0.27809   0.00000  Uiso   1.00
H599   H     0.75641   0.56804   0.21051   0.00000  Uiso   1.00
H600   H     0.72841   0.52136   0.21386   0.00000  Uiso   1.00
C601   C     0.01407   0.25563   0.24608   0.00000  Uiso   1.00
C602   C     0.02510   0.24108   0.26332   0.00000  Uiso   1.00
C603   C     0.05190   0.25152   0.26369   0.00000  Uiso   1.00
C604   C     0.06790   0.27697   0.24519   0.00000  Uiso   1.00
C605   C     0.05673   0.29156   0.22843   0.00000  Uiso   1.00
C606   C     0.03007   0.28104   0.22914   0.00000  Uiso   1.00
C607   C     0.06299   0.23560   0.28543   0.00000  Uiso   1.00
N608   N     0.09531   0.28775   0.24407   0.00000  Uiso   1.00
C609   C     0.11135   0.31170   0.23319   0.00000  Uiso   1.00
C610   C     0.13961   0.32235   0.23209   0.00000  Uiso   1.00
O611   O     0.13698   0.28299   0.23128   0.00000  Uiso   1.00
C612   C     0.15072   0.30640   0.23180   0.00000  Uiso   1.00
F613   F     0.25038   0.16701   0.31942   0.00000  Uiso   1.00
F614   F     0.21453   0.17000   0.31375   0.00000  Uiso   1.00
F615   F     0.22680   0.15499   0.24392   0.00000  Uiso   1.00
H616   H     0.27408   0.17271   0.24784   0.00000  Uiso   1.00
H617   H     0.32547   0.22198   0.23050   0.00000  Uiso   1.00
H618   H     0.01181   0.22058   0.27809   0.00000  Uiso   1.00
H619   H     0.06804   0.31162   0.21051   0.00000  Uiso   1.00
H620   H     0.02136   0.29294   0.21386   0.00000  Uiso   1.00
C621   C     0.51407   0.25563   0.24608   0.00000  Uiso   1.00
C622   C     0.52510   0.24108   0.26332   0.00000  Uiso   1.00
C623   C     0.55190   0.25152   0.26369   0.00000  Uiso   1.00
C624   C     0.56790   0.27697   0.24519   0.00000  Uiso   1.00
C625   C     0.55673   0.29156   0.22843   0.00000  Uiso   1.00
C626   C     0.53007   0.28104   0.22914   0.00000  Uiso   1.00
C627   C     0.56299   0.23560   0.28543   0.00000  Uiso   1.00
N628   N     0.59531   0.28775   0.24407   0.00000  Uiso   1.00
C629   C     0.61135   0.31170   0.23319   0.00000  Uiso   1.00
C630   C     0.63961   0.32235   0.23209   0.00000  Uiso   1.00
O631   O     0.63698   0.28299   0.23128   0.00000  Uiso   1.00
C632   C     0.65072   0.30640   0.23180   0.00000  Uiso   1.00
F633   F     0.75038   0.16701   0.31942   0.00000  Uiso   1.00
F634   F     0.71453   0.17000   0.31375   0.00000  Uiso   1.00
F635   F     0.72680   0.15499   0.24392   0.00000  Uiso   1.00
H636   H     0.77408   0.17271   0.24784   0.00000  Uiso   1.00
H637   H     0.82547   0.22198   0.23050   0.00000  Uiso   1.00
H638   H     0.51181   0.22058   0.27809   0.00000  Uiso   1.00
H639   H     0.56804   0.31162   0.21051   0.00000  Uiso   1.00
H640   H     0.52136   0.29294   0.21386   0.00000  Uiso   1.00
C641   C     0.01407   0.75563   0.24608   0.00000  Uiso   1.00
C642   C     0.02510   0.74108   0.26332   0.00000  Uiso   1.00
C643   C     0.05190   0.75152   0.26369   0.00000  Uiso   1.00
C644   C     0.06790   0.77697   0.24519   0.00000  Uiso   1.00
C645   C     0.05673   0.79156   0.22843   0.00000  Uiso   1.00
C646   C     0.03007   0.78104   0.22914   0.00000  Uiso   1.00
C647   C     0.06299   0.73560   0.28543   0.00000  Uiso   1.00
N648   N     0.09531   0.78775   0.24407   0.00000  Uiso   1.00
C649   C     0.11135   0.81170   0.23319   0.00000  Uiso   1.00
C650   C     0.13961   0.82235   0.23209   0.00000  Uiso   1.00
O651   O     0.13698   0.78299   0.23128   0.00000  Uiso   1.00
C652   C     0.15072   0.80640   0.23180   0.00000  Uiso   1.00
F653   F     0.25038   0.66701   0.31942   0.00000  Uiso   1.00
F654   F     0.21453   0.67000   0.31375   0.00000  Uiso   1.00
F655   F     0.22680   0.65499   0.24392   0.00000  Uiso   1.00
H656   H     0.27408   0.67271   0.24784   0.00000  Uiso   1.00
H657   H     0.32547   0.72198   0.23050   0.00000  Uiso   1.00
H658   H     0.01181   0.72058   0.27809   0.00000  Uiso   1.00
H659   H     0.06804   0.81162   0.21051   0.00000  Uiso   1.00
H660   H     0.02136   0.79294   0.21386   0.00000  Uiso   1.00
C661   C     0.51407   0.75563   0.24608   0.00000  Uiso   1.00
C662   C     0.52510   0.74108   0.26332   0.00000  Uiso   1.00
C663   C     0.55190   0.75152   0.26369   0.00000  Uiso   1.00
C664   C     0.56790   0.77697   0.24519   0.00000  Uiso   1.00
C665   C     0.55673   0.79156   0.22843   0.00000  Uiso   1.00
C666   C     0.53007   0.78104   0.22914   0.00000  Uiso   1.00
C667   C     0.56299   0.73560   0.28543   0.00000  Uiso   1.00
N668   N     0.59531   0.78775   0.24407   0.00000  Uiso   1.00
C669   C     0.61135   0.81170   0.23319   0.00000  Uiso   1.00
C670   C     0.63961   0.82235   0.23209   0.00000  Uiso   1.00
O671   O     0.63698   0.78299   0.23128   0.00000  Uiso   1.00
C672   C     0.65072   0.80640   0.23180   0.00000  Uiso   1.00
F673   F     0.75038   0.66701   0.31942   0.00000  Uiso   1.00
F674   F     0.71453   0.67000   0.31375   0.00000  Uiso   1.00
F675   F     0.72680   0.65499   0.24392   0.00000  Uiso   1.00
H676   H     0.77408   0.67271   0.24784   0.00000  Uiso   1.00
H677   H     0.82547   0.72198   0.23050   0.00000  Uiso   1.00
H678   H     0.51181   0.72058   0.27809   0.00000  Uiso   1.00
H679   H     0.56804   0.81162   0.21051   0.00000  Uiso   1.00
H680   H     0.52136   0.79294   0.21386   0.00000  Uiso   1.00
C681   C     0.24437   0.25844   0.24608   0.00000  Uiso   1.00
C682   C     0.25892   0.28402   0.26332   0.00000  Uiso   1.00
C683   C     0.24848   0.30039   0.26369   0.00000  Uiso   1.00
C684   C     0.22303   0.29093   0.24519   0.00000  Uiso   1.00
C685   C     0.20844   0.26516   0.22843   0.00000  Uiso   1.00
C686   C     0.21896   0.24903   0.22914   0.00000  Uiso   1.00
C687   C     0.26440   0.32739   0.28543   0.00000  Uiso   1.00
N688   N     0.21225   0.30756   0.24407   0.00000  Uiso   1.00
C689   C     0.18830   0.29965   0.23319   0.00000  Uiso   1.00
C690   C     0.17765   0.31726   0.23209   0.00000  Uiso   1.00
O691   O     0.21701   0.35398   0.23128   0.00000  Uiso   1.00
C692   C     0.19360   0.34432   0.23180   0.00000  Uiso   1.00
H693   H     0.27942   0.29123   0.27809   0.00000  Uiso   1.00
H694   H     0.18838   0.25641   0.21051   0.00000  Uiso   1.00
H695   H     0.20706   0.22841   0.21386   0.00000  Uiso   1.00
C696   C     0.74437   0.25844   0.24608   0.00000  Uiso   1.00
C697   C     0.75892   0.28402   0.26332   0.00000  Uiso   1.00
C698   C     0.74848   0.30039   0.26369   0.00000  Uiso   1.00
C699   C     0.72303   0.29093   0.24519   0.00000  Uiso   1.00
C700   C     0.70844   0.26516   0.22843   0.00000  Uiso   1.00
C701   C     0.71896   0.24903   0.22914   0.00000  Uiso   1.00
C702   C     0.76440   0.32739   0.28543   0.00000  Uiso   1.00
N703   N     0.71225   0.30756   0.24407   0.00000  Uiso   1.00
C704   C     0.68830   0.29965   0.23319   0.00000  Uiso   1.00
C705   C     0.67765   0.31726   0.23209   0.00000  Uiso   1.00
O706   O     0.71701   0.35398   0.23128   0.00000  Uiso   1.00
C707   C     0.69360   0.34432   0.23180   0.00000  Uiso   1.00
H708   H     0.77942   0.29123   0.27809   0.00000  Uiso   1.00
H709   H     0.68838   0.25641   0.21051   0.00000  Uiso   1.00
H710   H     0.70706   0.22841   0.21386   0.00000  Uiso   1.00
C711   C     0.24437   0.75844   0.24608   0.00000  Uiso   1.00
C712   C     0.25892   0.78402   0.26332   0.00000  Uiso   1.00
C713   C     0.24848   0.80039   0.26369   0.00000  Uiso   1.00
C714   C     0.22303   0.79093   0.24519   0.00000  Uiso   1.00
C715   C     0.20844   0.76516   0.22843   0.00000  Uiso   1.00
C716   C     0.21896   0.74903   0.22914   0.00000  Uiso   1.00
C717   C     0.26440   0.82739   0.28543   0.00000  Uiso   1.00
N718   N     0.21225   0.80756   0.24407   0.00000  Uiso   1.00
C719   C     0.18830   0.79965   0.23319   0.00000  Uiso   1.00
C720   C     0.17765   0.81726   0.23209   0.00000  Uiso   1.00
O721   O     0.21701   0.85398   0.23128   0.00000  Uiso   1.00
C722   C     0.19360   0.84432   0.23180   0.00000  Uiso   1.00
H723   H     0.27942   0.79123   0.27809   0.00000  Uiso   1.00
H724   H     0.18838   0.75641   0.21051   0.00000  Uiso   1.00
H725   H     0.20706   0.72841   0.21386   0.00000  Uiso   1.00
C726   C     0.74437   0.75844   0.24608   0.00000  Uiso   1.00
C727   C     0.75892   0.78402   0.26332   0.00000  Uiso   1.00
C728   C     0.74848   0.80039   0.26369   0.00000  Uiso   1.00
C729   C     0.72303   0.79093   0.24519   0.00000  Uiso   1.00
C730   C     0.70844   0.76516   0.22843   0.00000  Uiso   1.00
C731   C     0.71896   0.74903   0.22914   0.00000  Uiso   1.00
C732   C     0.76440   0.82739   0.28543   0.00000  Uiso   1.00
N733   N     0.71225   0.80756   0.24407   0.00000  Uiso   1.00
C734   C     0.68830   0.79965   0.23319   0.00000  Uiso   1.00
C735   C     0.67765   0.81726   0.23209   0.00000  Uiso   1.00
O736   O     0.71701   0.85398   0.23128   0.00000  Uiso   1.00
C737   C     0.69360   0.84432   0.23180   0.00000  Uiso   1.00
H738   H     0.77942   0.79123   0.27809   0.00000  Uiso   1.00
H739   H     0.68838   0.75641   0.21051   0.00000  Uiso   1.00
H740   H     0.70706   0.72841   0.21386   0.00000  Uiso   1.00
C741   C     0.24156   0.48593   0.24608   0.00000  Uiso   1.00
C742   C     0.21598   0.47490   0.26332   0.00000  Uiso   1.00
C743   C     0.19961   0.44810   0.26369   0.00000  Uiso   1.00
C744   C     0.20907   0.43210   0.24519   0.00000  Uiso   1.00
C745   C     0.23484   0.44327   0.22843   0.00000  Uiso   1.00
C746   C     0.25097   0.46993   0.22914   0.00000  Uiso   1.00
C747   C     0.17261   0.43701   0.28543   0.00000  Uiso   1.00
N748   N     0.19244   0.40469   0.24407   0.00000  Uiso   1.00
C749   C     0.20035   0.38865   0.23319   0.00000  Uiso   1.00
C750   C     0.18274   0.36039   0.23209   0.00000  Uiso   1.00
O751   O     0.14602   0.36302   0.23128   0.00000  Uiso   1.00
C752   C     0.15568   0.34928   0.23180   0.00000  Uiso   1.00
H753   H     0.20877   0.48819   0.27809   0.00000  Uiso   1.00
H754   H     0.24359   0.43196   0.21051   0.00000  Uiso   1.00
H755   H     0.27159   0.47864   0.21386   0.00000  Uiso   1.00
C756   C     0.74156   0.48593   0.24608   0.00000  Uiso   1.00
C757   C     0.71598   0.47490   0.26332   0.00000  Uiso   1.00
C758   C     0.69961   0.44810   0.26369   0.00000  Uiso   1.00
C759   C     0.70907   0.43210   0.24519   0.00000  Uiso   1.00
C760   C     0.73484   0.44327   0.22843   0.00000  Uiso   1.00
C761   C     0.75097   0.46993   0.22914   0.00000  Uiso   1.00
C762   C     0.67261   0.43701   0.28543   0.00000  Uiso   1.00
N763   N     0.69244   0.40469   0.24407   0.00000  Uiso   1.00
C764   C     0.70035   0.38865   0.23319   0.00000  Uiso   1.00
C765   C     0.68274   0.36039   0.23209   0.00000  Uiso   1.00
O766   O     0.64602   0.36302   0.23128   0.00000  Uiso   1.00
C767   C     0.65568   0.34928   0.23180   0.00000  Uiso   1.00
H768   H     0.70877   0.48819   0.27809   0.00000  Uiso   1.00
H769   H     0.74359   0.43196   0.21051   0.00000  Uiso   1.00
H770   H     0.77159   0.47864   0.21386   0.00000  Uiso   1.00
C771   C     0.24156   0.98593   0.24608   0.00000  Uiso   1.00
C772   C     0.21598   0.97490   0.26332   0.00000  Uiso   1.00
C773   C     0.19961   0.94810   0.26369   0.00000  Uiso   1.00
C774   C     0.20907   0.93210   0.24519   0.00000  Uiso   1.00
C775   C     0.23484   0.94327   0.22843   0.00000  Uiso   1.00
C776   C     0.25097   0.96993   0.22914   0.00000  Uiso   1.00
C777   C     0.17261   0.93701   0.28543   0.00000  Uiso   1.00
N778   N     0.19244   0.90469   0.24407   0.00000  Uiso   1.00
C779   C     0.20035   0.88865   0.23319   0.00000  Uiso   1.00
C780   C     0.18274   0.86039   0.23209   0.00000  Uiso   1.00
O781   O     0.14602   0.86302   0.23128   0.00000  Uiso   1.00
C782   C     0.15568   0.84928   0.23180   0.00000  Uiso   1.00
H783   H     0.20877   0.98819   0.27809   0.00000  Uiso   1.00
H784   H     0.24359   0.93196   0.21051   0.00000  Uiso   1.00
H785   H     0.27159   0.97864   0.21386   0.00000  Uiso   1.00
C786   C     0.74156   0.98593   0.24608   0.00000  Uiso   1.00
C787   C     0.71598   0.97490   0.26332   0.00000  Uiso   1.00
C788   C     0.69961   0.94810   0.26369   0.00000  Uiso   1.00
C789   C     0.70907   0.93210   0.24519   0.00000  Uiso   1.00
C790   C     0.73484   0.94327   0.22843   0.00000  Uiso   1.00
C791   C     0.75097   0.96993   0.22914   0.00000  Uiso   1.00
C792   C     0.67261   0.93701   0.28543   0.00000  Uiso   1.00
N793   N     0.69244   0.90469   0.24407   0.00000  Uiso   1.00
C794   C     0.70035   0.88865   0.23319   0.00000  Uiso   1.00
C795   C     0.68274   0.86039   0.23209   0.00000  Uiso   1.00
O796   O     0.64602   0.86302   0.23128   0.00000  Uiso   1.00
C797   C     0.65568   0.84928   0.23180   0.00000  Uiso   1.00
H798   H     0.70877   0.98819   0.27809   0.00000  Uiso   1.00
H799   H     0.74359   0.93196   0.21051   0.00000  Uiso   1.00
H800   H     0.77159   0.97864   0.21386   0.00000  Uiso   1.00
C801   C     0.48593   0.24437   0.41275   0.00000  Uiso   1.00
C802   C     0.47490   0.25892   0.42999   0.00000  Uiso   1.00
C803   C     0.44810   0.24848   0.43036   0.00000  Uiso   1.00
C804   C     0.43210   0.22303   0.41186   0.00000  Uiso   1.00
C805   C     0.44327   0.20844   0.39510   0.00000  Uiso   1.00
C806   C     0.46993   0.21896   0.39581   0.00000  Uiso   1.00
C807   C     0.43701   0.26440   0.45210   0.00000  Uiso   1.00
N808   N     0.40469   0.21225   0.41073   0.00000  Uiso   1.00
C809   C     0.38865   0.18830   0.39986   0.00000  Uiso   1.00
C810   C     0.36039   0.17765   0.39876   0.00000  Uiso   1.00
O811   O     0.36302   0.21701   0.39795   0.00000  Uiso   1.00
C812   C     0.34928   0.19360   0.39846   0.00000  Uiso   1.00
F813   F     0.24962   0.33299   0.48609   0.00000  Uiso   1.00
F814   F     0.28547   0.33000   0.48042   0.00000  Uiso   1.00
F815   F     0.27320   0.34501   0.41059   0.00000  Uiso   1.00
H816   H     0.22592   0.32729   0.41451   0.00000  Uiso   1.00
H817   H     0.17453   0.27802   0.39716   0.00000  Uiso   1.00
H818   H     0.48819   0.27942   0.44476   0.00000  Uiso   1.00
H819   H     0.43196   0.18838   0.37718   0.00000  Uiso   1.00
H820   H     0.47864   0.20706   0.38052   0.00000  Uiso   1.00
C821   C     0.98593   0.24437   0.41275   0.00000  Uiso   1.00
C822   C     0.97490   0.25892   0.42999   0.00000  Uiso   1.00
C823   C     0.94810   0.24848   0.43036   0.00000  Uiso   1.00
C824   C     0.93210   0.22303   0.41186   0.00000  Uiso   1.00
C825   C     0.94327   0.20844   0.39510   0.00000  Uiso   1.00
C826   C     0.96993   0.21896   0.39581   0.00000  Uiso   1.00
C827   C     0.93701   0.26440   0.45210   0.00000  Uiso   1.00
N828   N     0.90469   0.21225   0.41073   0.00000  Uiso   1.00
C829   C     0.88865   0.18830   0.39986   0.00000  Uiso   1.00
C830   C     0.86039   0.17765   0.39876   0.00000  Uiso   1.00
O831   O     0.86302   0.21701   0.39795   0.00000  Uiso   1.00
C832   C     0.84928   0.19360   0.39846   0.00000  Uiso   1.00
F833   F     0.74962   0.33299   0.48609   0.00000  Uiso   1.00
F834   F     0.78547   0.33000   0.48042   0.00000  Uiso   1.00
F835   F     0.77320   0.34501   0.41059   0.00000  Uiso   1.00
H836   H     0.72592   0.32729   0.41451   0.00000  Uiso   1.00
H837   H     0.67453   0.27802   0.39716   0.00000  Uiso   1.00
H838   H     0.98819   0.27942   0.44476   0.00000  Uiso   1.00
H839   H     0.93196   0.18838   0.37718   0.00000  Uiso   1.00
H840   H     0.97864   0.20706   0.38052   0.00000  Uiso   1.00
C841   C     0.48593   0.74437   0.41275   0.00000  Uiso   1.00
C842   C     0.47490   0.75892   0.42999   0.00000  Uiso   1.00
C843   C     0.44810   0.74848   0.43036   0.00000  Uiso   1.00
C844   C     0.43210   0.72303   0.41186   0.00000  Uiso   1.00
C845   C     0.44327   0.70844   0.39510   0.00000  Uiso   1.00
C846   C     0.46993   0.71896   0.39581   0.00000  Uiso   1.00
C847   C     0.43701   0.76440   0.45210   0.00000  Uiso   1.00
N848   N     0.40469   0.71225   0.41073   0.00000  Uiso   1.00
C849   C     0.38865   0.68830   0.39986   0.00000  Uiso   1.00
C850   C     0.36039   0.67765   0.39876   0.00000  Uiso   1.00
O851   O     0.36302   0.71701   0.39795   0.00000  Uiso   1.00
C852   C     0.34928   0.69360   0.39846   0.00000  Uiso   1.00
F853   F     0.24962   0.83299   0.48609   0.00000  Uiso   1.00
F854   F     0.28547   0.83000   0.48042   0.00000  Uiso   1.00
F855   F     0.27320   0.84501   0.41059   0.00000  Uiso   1.00
H856   H     0.22592   0.82729   0.41451   0.00000  Uiso   1.00
H857   H     0.17453   0.77802   0.39716   0.00000  Uiso   1.00
H858   H     0.48819   0.77942   0.44476   0.00000  Uiso   1.00
H859   H     0.43196   0.68838   0.37718   0.00000  Uiso   1.00
H860   H     0.47864   0.70706   0.38052   0.00000  Uiso   1.00
C861   C     0.98593   0.74437   0.41275   0.00000  Uiso   1.00
C862   C     0.97490   0.75892   0.42999   0.00000  Uiso   1.00
C863   C     0.94810   0.74848   0.43036   0.00000  Uiso   1.00
C864   C     0.93210   0.72303   0.41186   0.00000  Uiso   1.00
C865   C     0.94327   0.70844   0.39510   0.00000  Uiso   1.00
C866   C     0.96993   0.71896   0.39581   0.00000  Uiso   1.00
C867   C     0.93701   0.76440   0.45210   0.00000  Uiso   1.00
N868   N     0.90469   0.71225   0.41073   0.00000  Uiso   1.00
C869   C     0.88865   0.68830   0.39986   0.00000  Uiso   1.00
C870   C     0.86039   0.67765   0.39876   0.00000  Uiso   1.00
O871   O     0.86302   0.71701   0.39795   0.00000  Uiso   1.00
C872   C     0.84928   0.69360   0.39846   0.00000  Uiso   1.00
F873   F     0.74962   0.83299   0.48609   0.00000  Uiso   1.00
F874   F     0.78547   0.83000   0.48042   0.00000  Uiso   1.00
F875   F     0.77320   0.84501   0.41059   0.00000  Uiso   1.00
H876   H     0.72592   0.82729   0.41451   0.00000  Uiso   1.00
H877   H     0.67453   0.77802   0.39716   0.00000  Uiso   1.00
H878   H     0.98819   0.77942   0.44476   0.00000  Uiso   1.00
H879   H     0.93196   0.68838   0.37718   0.00000  Uiso   1.00
H880   H     0.97864   0.70706   0.38052   0.00000  Uiso   1.00
C881   C     0.25563   0.24156   0.41275   0.00000  Uiso   1.00
C882   C     0.24108   0.21598   0.42999   0.00000  Uiso   1.00
C883   C     0.25152   0.19961   0.43036   0.00000  Uiso   1.00
C884   C     0.27697   0.20907   0.41186   0.00000  Uiso   1.00
C885   C     0.29156   0.23484   0.39510   0.00000  Uiso   1.00
C886   C     0.28104   0.25097   0.39581   0.00000  Uiso   1.00
C887   C     0.23560   0.17261   0.45210   0.00000  Uiso   1.00
N888   N     0.28775   0.19244   0.41073   0.00000  Uiso   1.00
C889   C     0.31170   0.20035   0.39986   0.00000  Uiso   1.00
C890   C     0.32235   0.18274   0.39876   0.00000  Uiso   1.00
O891   O     0.28299   0.14602   0.39795   0.00000  Uiso   1.00
C892   C     0.30640   0.15568   0.39846   0.00000  Uiso   1.00
H893   H     0.22058   0.20877   0.44476   0.00000  Uiso   1.00
H894   H     0.31162   0.24359   0.37718   0.00000  Uiso   1.00
H895   H     0.29294   0.27159   0.38052   0.00000  Uiso   1.00
C896   C     0.75563   0.24156   0.41275   0.00000  Uiso   1.00
C897   C     0.74108   0.21598   0.42999   0.00000  Uiso   1.00
C898   C     0.75152   0.19961   0.43036   0.00000  Uiso   1.00
C899   C     0.77697   0.20907   0.41186   0.00000  Uiso   1.00
C900   C     0.79156   0.23484   0.39510   0.00000  Uiso   1.00
C901   C     0.78104   0.25097   0.39581   0.00000  Uiso   1.00
C902   C     0.73560   0.17261   0.45210   0.00000  Uiso   1.00
N903   N     0.78775   0.19244   0.41073   0.00000  Uiso   1.00
C904   C     0.81170   0.20035   0.39986   0.00000  Uiso   1.00
C905   C     0.82235   0.18274   0.39876   0.00000  Uiso   1.00
O906   O     0.78299   0.14602   0.39795   0.00000  Uiso   1.00
C907   C     0.80640   0.15568   0.39846   0.00000  Uiso   1.00
H908   H     0.72058   0.20877   0.44476   0.00000  Uiso   1.00
H909   H     0.81162   0.24359   0.37718   0.00000  Uiso   1.00
H910   H     0.79294   0.27159   0.38052   0.00000  Uiso   1.00
C911   C     0.25563   0.74156   0.41275   0.00000  Uiso   1.00
C912   C     0.24108   0.71598   0.42999   0.00000  Uiso   1.00
C913   C     0.25152   0.69961   0.43036   0.00000  Uiso   1.00
C914   C     0.27697   0.70907   0.41186   0.00000  Uiso   1.00
C915   C     0.29156   0.73484   0.39510   0.00000  Uiso   1.00
C916   C     0.28104   0.75097   0.39581   0.00000  Uiso   1.00
C917   C     0.23560   0.67261   0.45210   0.00000  Uiso   1.00
N918   N     0.28775   0.69244   0.41073   0.00000  Uiso   1.00
C919   C     0.31170   0.70035   0.39986   0.00000  Uiso   1.00
C920   C     0.32235   0.68274   0.39876   0.00000  Uiso   1.00
O921   O     0.28299   0.64602   0.39795   0.00000  Uiso   1.00
C922   C     0.30640   0.65568   0.39846   0.00000  Uiso   1.00
H923   H     0.22058   0.70877   0.44476   0.00000  Uiso   1.00
H924   H     0.31162   0.74359   0.37718   0.00000  Uiso   1.00
H925   H     0.29294   0.77159   0.38052   0.00000  Uiso   1.00
C926   C     0.75563   0.74156   0.41275   0.00000  Uiso   1.00
C927   C     0.74108   0.71598   0.42999   0.00000  Uiso   1.00
C928   C     0.75152   0.69961   0.43036   0.00000  Uiso   1.00
C929   C     0.77697   0.70907   0.41186   0.00000  Uiso   1.00
C930   C     0.79156   0.73484   0.39510   0.00000  Uiso   1.00
C931   C     0.78104   0.75097   0.39581   0.00000  Uiso   1.00
C932   C     0.73560   0.67261   0.45210   0.00000  Uiso   1.00
N933   N     0.78775   0.69244   0.41073   0.00000  Uiso   1.00
C934   C     0.81170   0.70035   0.39986   0.00000  Uiso   1.00
C935   C     0.82235   0.68274   0.39876   0.00000  Uiso   1.00
O936   O     0.78299   0.64602   0.39795   0.00000  Uiso   1.00
C937   C     0.80640   0.65568   0.39846   0.00000  Uiso   1.00
H938   H     0.72058   0.70877   0.44476   0.00000  Uiso   1.00
H939   H     0.81162   0.74359   0.37718   0.00000  Uiso   1.00
H940   H     0.79294   0.77159   0.38052   0.00000  Uiso   1.00
C941   C     0.25844   0.01407   0.41275   0.00000  Uiso   1.00
C942   C     0.28402   0.02510   0.42999   0.00000  Uiso   1.00
C943   C     0.30039   0.05190   0.43036   0.00000  Uiso   1.00
C944   C     0.29093   0.06790   0.41186   0.00000  Uiso   1.00
C945   C     0.26516   0.05673   0.39510   0.00000  Uiso   1.00
C946   C     0.24903   0.03007   0.39581   0.00000  Uiso   1.00
C947   C     0.32739   0.06299   0.45210   0.00000  Uiso   1.00
N948   N     0.30756   0.09531   0.41073   0.00000  Uiso   1.00
C949   C     0.29965   0.11135   0.39986   0.00000  Uiso   1.00
C950   C     0.31726   0.13961   0.39876   0.00000  Uiso   1.00
O951   O     0.35398   0.13698   0.39795   0.00000  Uiso   1.00
C952   C     0.34432   0.15072   0.39846   0.00000  Uiso   1.00
H953   H     0.29123   0.01181   0.44476   0.00000  Uiso   1.00
H954   H     0.25641   0.06804   0.37718   0.00000  Uiso   1.00
H955   H     0.22841   0.02136   0.38052   0.00000  Uiso   1.00
C956   C     0.75844   0.01407   0.41275   0.00000  Uiso   1.00
C957   C     0.78402   0.02510   0.42999   0.00000  Uiso   1.00
C958   C     0.80039   0.05190   0.43036   0.00000  Uiso   1.00
C959   C     0.79093   0.06790   0.41186   0.00000  Uiso   1.00
C960   C     0.76516   0.05673   0.39510   0.00000  Uiso   1.00
C961   C     0.74903   0.03007   0.39581   0.00000  Uiso   1.00
C962   C     0.82739   0.06299   0.45210   0.00000  Uiso   1.00
N963   N     0.80756   0.09531   0.41073   0.00000  Uiso   1.00
C964   C     0.79965   0.11135   0.39986   0.00000  Uiso   1.00
C965   C     0.81726   0.13961   0.39876   0.00000  Uiso   1.00
O966   O     0.85398   0.13698   0.39795   0.00000  Uiso   1.00
C967   C     0.84432   0.15072   0.39846   0.00000  Uiso   1.00
H968   H     0.79123   0.01181   0.44476   0.00000  Uiso   1.00
H969   H     0.75641   0.06804   0.37718   0.00000  Uiso   1.00
H970   H     0.72841   0.02136   0.38052   0.00000  Uiso   1.00
C971   C     0.25844   0.51407   0.41275   0.00000  Uiso   1.00
C972   C     0.28402   0.52510   0.42999   0.00000  Uiso   1.00
C973   C     0.30039   0.55190   0.43036   0.00000  Uiso   1.00
C974   C     0.29093   0.56790   0.41186   0.00000  Uiso   1.00
C975   C     0.26516   0.55673   0.39510   0.00000  Uiso   1.00
C976   C     0.24903   0.53007   0.39581   0.00000  Uiso   1.00
C977   C     0.32739   0.56299   0.45210   0.00000  Uiso   1.00
N978   N     0.30756   0.59531   0.41073   0.00000  Uiso   1.00
C979   C     0.29965   0.61135   0.39986   0.00000  Uiso   1.00
C980   C     0.31726   0.63961   0.39876   0.00000  Uiso   1.00
O981   O     0.35398   0.63698   0.39795   0.00000  Uiso   1.00
C982   C     0.34432   0.65072   0.39846   0.00000  Uiso   1.00
H983   H     0.29123   0.51181   0.44476   0.00000  Uiso   1.00
H984   H     0.25641   0.56804   0.37718   0.00000  Uiso   1.00
H985   H     0.22841   0.52136   0.38052   0.00000  Uiso   1.00
C986   C     0.75844   0.51407   0.41275   0.00000  Uiso   1.00
C987   C     0.78402   0.52510   0.42999   0.00000  Uiso   1.00
C988   C     0.80039   0.55190   0.43036   0.00000  Uiso   1.00
C989   C     0.79093   0.56790   0.41186   0.00000  Uiso   1.00
C990   C     0.76516   0.55673   0.39510   0.00000  Uiso   1.00
C991   C     0.74903   0.53007   0.39581   0.00000  Uiso   1.00
C992   C     0.82739   0.56299   0.45210   0.00000  Uiso   1.00
N993   N     0.80756   0.59531   0.41073   0.00000  Uiso   1.00
C994   C     0.79965   0.61135   0.39986   0.00000  Uiso   1.00
C995   C     0.81726   0.63961   0.39876   0.00000  Uiso   1.00
O996   O     0.85398   0.63698   0.39795   0.00000  Uiso   1.00
C997   C     0.84432   0.65072   0.39846   0.00000  Uiso   1.00
H998   H     0.79123   0.51181   0.44476   0.00000  Uiso   1.00
H999   H     0.75641   0.56804   0.37718   0.00000  Uiso   1.00
H1000  H     0.72841   0.52136   0.38052   0.00000  Uiso   1.00
C1001  C     0.01407   0.25563   0.41275   0.00000  Uiso   1.00
C1002  C     0.02510   0.24108   0.42999   0.00000  Uiso   1.00
C1003  C     0.05190   0.25152   0.43036   0.00000  Uiso   1.00
C1004  C     0.06790   0.27697   0.41186   0.00000  Uiso   1.00
C1005  C     0.05673   0.29156   0.39510   0.00000  Uiso   1.00
C1006  C     0.03007   0.28104   0.39581   0.00000  Uiso   1.00
C1007  C     0.06299   0.23560   0.45210   0.00000  Uiso   1.00
N1008  N     0.09531   0.28775   0.41073   0.00000  Uiso   1.00
C1009  C     0.11135   0.31170   0.39986   0.00000  Uiso   1.00
C1010  C     0.13961   0.32235   0.39876   0.00000  Uiso   1.00
O1011  O     0.13698   0.28299   0.39795   0.00000  Uiso   1.00
C1012  C     0.15072   0.30640   0.39846   0.00000  Uiso   1.00
F1013  F     0.25038   0.16701   0.48609   0.00000  Uiso   1.00
F1014  F     0.21453   0.17000   0.48042   0.00000  Uiso   1.00
F1015  F     0.22680   0.15499   0.41059   0.00000  Uiso   1.00
H1016  H     0.27408   0.17271   0.41451   0.00000  Uiso   1.00
H1017  H     0.32547   0.22198   0.39716   0.00000  Uiso   1.00
H1018  H     0.01181   0.22058   0.44476   0.00000  Uiso   1.00
H1019  H     0.06804   0.31162   0.37718   0.00000  Uiso   1.00
H1020  H     0.02136   0.29294   0.38052   0.00000  Uiso   1.00
C1021  C     0.51407   0.25563   0.41275   0.00000  Uiso   1.00
C1022  C     0.52510   0.24108   0.42999   0.00000  Uiso   1.00
C1023  C     0.55190   0.25152   0.43036   0.00000  Uiso   1.00
C1024  C     0.56790   0.27697   0.41186   0.00000  Uiso   1.00
C1025  C     0.55673   0.29156   0.39510   0.00000  Uiso   1.00
C1026  C     0.53007   0.28104   0.39581   0.00000  Uiso   1.00
C1027  C     0.56299   0.23560   0.45210   0.00000  Uiso   1.00
N1028  N     0.59531   0.28775   0.41073   0.00000  Uiso   1.00
C1029  C     0.61135   0.31170   0.39986   0.00000  Uiso   1.00
C1030  C     0.63961   0.32235   0.39876   0.00000  Uiso   1.00
O1031  O     0.63698   0.28299   0.39795   0.00000  Uiso   1.00
C1032  C     0.65072   0.30640   0.39846   0.00000  Uiso   1.00
F1033  F     0.75038   0.16701   0.48609   0.00000  Uiso   1.00
F1034  F     0.71453   0.17000   0.48042   0.00000  Uiso   1.00
F1035  F     0.72680   0.15499   0.41059   0.00000  Uiso   1.00
H1036  H     0.77408   0.17271   0.41451   0.00000  Uiso   1.00
H1037  H     0.82547   0.22198   0.39716   0.00000  Uiso   1.00
H1038  H     0.51181   0.22058   0.44476   0.00000  Uiso   1.00
H1039  H     0.56804   0.31162   0.37718   0.00000  Uiso   1.00
H1040  H     0.52136   0.29294   0.38052   0.00000  Uiso   1.00
C1041  C     0.01407   0.75563   0.41275   0.00000  Uiso   1.00
C1042  C     0.02510   0.74108   0.42999   0.00000  Uiso   1.00
C1043  C     0.05190   0.75152   0.43036   0.00000  Uiso   1.00
C1044  C     0.06790   0.77697   0.41186   0.00000  Uiso   1.00
C1045  C     0.05673   0.79156   0.39510   0.00000  Uiso   1.00
C1046  C     0.03007   0.78104   0.39581   0.00000  Uiso   1.00
C1047  C     0.06299   0.73560   0.45210   0.00000  Uiso   1.00
N1048  N     0.09531   0.78775   0.41073   0.00000  Uiso   1.00
C1049  C     0.11135   0.81170   0.39986   0.00000  Uiso   1.00
C1050  C     0.13961   0.82235   0.39876   0.00000  Uiso   1.00
O1051  O     0.13698   0.78299   0.39795   0.00000  Uiso   1.00
C1052  C     0.15072   0.80640   0.39846   0.00000  Uiso   1.00
F1053  F     0.25038   0.66701   0.48609   0.00000  Uiso   1.00
F1054  F     0.21453   0.67000   0.48042   0.00000  Uiso   1.00
F1055  F     0.22680   0.65499   0.41059   0.00000  Uiso   1.00
H1056  H     0.27408   0.67271   0.41451   0.00000  Uiso   1.00
H1057  H     0.32547   0.72198   0.39716   0.00000  Uiso   1.00
H1058  H     0.01181   0.72058   0.44476   0.00000  Uiso   1.00
H1059  H     0.06804   0.81162   0.37718   0.00000  Uiso   1.00
H1060  H     0.02136   0.79294   0.38052   0.00000  Uiso   1.00
C1061  C     0.51407   0.75563   0.41275   0.00000  Uiso   1.00
C1062  C     0.52510   0.74108   0.42999   0.00000  Uiso   1.00
C1063  C     0.55190   0.75152   0.43036   0.00000  Uiso   1.00
C1064  C     0.56790   0.77697   0.41186   0.00000  Uiso   1.00
C1065  C     0.55673   0.79156   0.39510   0.00000  Uiso   1.00
C1066  C     0.53007   0.78104   0.39581   0.00000  Uiso   1.00
C1067  C     0.56299   0.73560   0.45210   0.00000  Uiso   1.00
N1068  N     0.59531   0.78775   0.41073   0.00000  Uiso   1.00
C1069  C     0.61135   0.81170   0.39986   0.00000  Uiso   1.00
C1070  C     0.63961   0.82235   0.39876   0.00000  Uiso   1.00
O1071  O     0.63698   0.78299   0.39795   0.00000  Uiso   1.00
C1072  C     0.65072   0.80640   0.39846   0.00000  Uiso   1.00
F1073  F     0.75038   0.66701   0.48609   0.00000  Uiso   1.00
F1074  F     0.71453   0.67000   0.48042   0.00000  Uiso   1.00
F1075  F     0.72680   0.65499   0.41059   0.00000  Uiso   1.00
H1076  H     0.77408   0.67271   0.41451   0.00000  Uiso   1.00
H1077  H     0.82547   0.72198   0.39716   0.00000  Uiso   1.00
H1078  H     0.51181   0.72058   0.44476   0.00000  Uiso   1.00
H1079  H     0.56804   0.81162   0.37718   0.00000  Uiso   1.00
H1080  H     0.52136   0.79294   0.38052   0.00000  Uiso   1.00
C1081  C     0.24437   0.25844   0.41275   0.00000  Uiso   1.00
C1082  C     0.25892   0.28402   0.42999   0.00000  Uiso   1.00
C1083  C     0.24848   0.30039   0.43036   0.00000  Uiso   1.00
C1084  C     0.22303   0.29093   0.41186   0.00000  Uiso   1.00
C1085  C     0.20844   0.26516   0.39510   0.00000  Uiso   1.00
C1086  C     0.21896   0.24903   0.39581   0.00000  Uiso   1.00
C1087  C     0.26440   0.32739   0.45210   0.00000  Uiso   1.00
N1088  N     0.21225   0.30756   0.41073   0.00000  Uiso   1.00
C1089  C     0.18830   0.29965   0.39986   0.00000  Uiso   1.00
C1090  C     0.17765   0.31726   0.39876   0.00000  Uiso   1.00
O1091  O     0.21701   0.35398   0.39795   0.00000  Uiso   1.00
C1092  C     0.19360   0.34432   0.39846   0.00000  Uiso   1.00
H1093  H     0.27942   0.29123   0.44476   0.00000  Uiso   1.00
H1094  H     0.18838   0.25641   0.37718   0.00000  Uiso   1.00
H1095  H     0.20706   0.22841   0.38052   0.00000  Uiso   1.00
C1096  C     0.74437   0.25844   0.41275   0.00000  Uiso   1.00
C1097  C     0.75892   0.28402   0.42999   0.00000  Uiso   1.00
C1098  C     0.74848   0.30039   0.43036   0.00000  Uiso   1.00
C1099  C     0.72303   0.29093   0.41186   0.00000  Uiso   1.00
C1100  C     0.70844   0.26516   0.39510   0.00000  Uiso   1.00
C1101  C     0.71896   0.24903   0.39581   0.00000  Uiso   1.00
C1102  C     0.76440   0.32739   0.45210   0.00000  Uiso   1.00
N1103  N     0.71225   0.30756   0.41073   0.00000  Uiso   1.00
C1104  C     0.68830   0.29965   0.39986   0.00000  Uiso   1.00
C1105  C     0.67765   0.31726   0.39876   0.00000  Uiso   1.00
O1106  O     0.71701   0.35398   0.39795   0.00000  Uiso   1.00
C1107  C     0.69360   0.34432   0.39846   0.00000  Uiso   1.00
H1108  H     0.77942   0.29123   0.44476   0.00000  Uiso   1.00
H1109  H     0.68838   0.25641   0.37718   0.00000  Uiso   1.00
H1110  H     0.70706   0.22841   0.38052   0.00000  Uiso   1.00
C1111  C     0.24437   0.75844   0.41275   0.00000  Uiso   1.00
C1112  C     0.25892   0.78402   0.42999   0.00000  Uiso   1.00
C1113  C     0.24848   0.80039   0.43036   0.00000  Uiso   1.00
C1114  C     0.22303   0.79093   0.41186   0.00000  Uiso   1.00
C1115  C     0.20844   0.76516   0.39510   0.00000  Uiso   1.00
C1116  C     0.21896   0.74903   0.39581   0.00000  Uiso   1.00
C1117  C     0.26440   0.82739   0.45210   0.00000  Uiso   1.00
N1118  N     0.21225   0.80756   0.41073   0.00000  Uiso   1.00
C1119  C     0.18830   0.79965   0.39986   0.00000  Uiso   1.00
C1120  C     0.17765   0.81726   0.39876   0.00000  Uiso   1.00
O1121  O     0.21701   0.85398   0.39795   0.00000  Uiso   1.00
C1122  C     0.19360   0.84432   0.39846   0.00000  Uiso   1.00
H1123  H     0.27942   0.79123   0.44476   0.00000  Uiso   1.00
H1124  H     0.18838   0.75641   0.37718   0.00000  Uiso   1.00
H1125  H     0.20706   0.72841   0.38052   0.00000  Uiso   1.00
C1126  C     0.74437   0.75844   0.41275   0.00000  Uiso   1.00
C1127  C     0.75892   0.78402   0.42999   0.00000  Uiso   1.00
C1128  C     0.74848   0.80039   0.43036   0.00000  Uiso   1.00
C1129  C     0.72303   0.79093   0.41186   0.00000  Uiso   1.00
C1130  C     0.70844   0.76516   0.39510   0.00000  Uiso   1.00
C1131  C     0.71896   0.74903   0.39581   0.00000  Uiso   1.00
C1132  C     0.76440   0.82739   0.45210   0.00000  Uiso   1.00
N1133  N     0.71225   0.80756   0.41073   0.00000  Uiso   1.00
C1134  C     0.68830   0.79965   0.39986   0.00000  Uiso   1.00
C1135  C     0.67765   0.81726   0.39876   0.00000  Uiso   1.00
O1136  O     0.71701   0.85398   0.39795   0.00000  Uiso   1.00
C1137  C     0.69360   0.84432   0.39846   0.00000  Uiso   1.00
H1138  H     0.77942   0.79123   0.44476   0.00000  Uiso   1.00
H1139  H     0.68838   0.75641   0.37718   0.00000  Uiso   1.00
H1140  H     0.70706   0.72841   0.38052   0.00000  Uiso   1.00
C1141  C     0.24156   0.48593   0.41275   0.00000  Uiso   1.00
C1142  C     0.21598   0.47490   0.42999   0.00000  Uiso   1.00
C1143  C     0.19961   0.44810   0.43036   0.00000  Uiso   1.00
C1144  C     0.20907   0.43210   0.41186   0.00000  Uiso   1.00
C1145  C     0.23484   0.44327   0.39510   0.00000  Uiso   1.00
C1146  C     0.25097   0.46993   0.39581   0.00000  Uiso   1.00
C1147  C     0.17261   0.43701   0.45210   0.00000  Uiso   1.00
N1148  N     0.19244   0.40469   0.41073   0.00000  Uiso   1.00
C1149  C     0.20035   0.38865   0.39986   0.00000  Uiso   1.00
C1150  C     0.18274   0.36039   0.39876   0.00000  Uiso   1.00
O1151  O     0.14602   0.36302   0.39795   0.00000  Uiso   1.00
C1152  C     0.15568   0.34928   0.39846   0.00000  Uiso   1.00
H1153  H     0.20877   0.48819   0.44476   0.00000  Uiso   1.00
H1154  H     0.24359   0.43196   0.37718   0.00000  Uiso   1.00
H1155  H     0.27159   0.47864   0.38052   0.00000  Uiso   1.00
C1156  C     0.74156   0.48593   0.41275   0.00000  Uiso   1.00
C1157  C     0.71598   0.47490   0.42999   0.00000  Uiso   1.00
C1158  C     0.69961   0.44810   0.43036   0.00000  Uiso   1.00
C1159  C     0.70907   0.43210   0.41186   0.00000  Uiso   1.00
C1160  C     0.73484   0.44327   0.39510   0.00000  Uiso   1.00
C1161  C     0.75097   0.46993   0.39581   0.00000  Uiso   1.00
C1162  C     0.67261   0.43701   0.45210   0.00000  Uiso   1.00
N1163  N     0.69244   0.40469   0.41073   0.00000  Uiso   1.00
C1164  C     0.70035   0.38865   0.39986   0.00000  Uiso   1.00
C1165  C     0.68274   0.36039   0.39876   0.00000  Uiso   1.00
O1166  O     0.64602   0.36302   0.39795   0.00000  Uiso   1.00
C1167  C     0.65568   0.34928   0.39846   0.00000  Uiso   1.00
H1168  H     0.70877   0.48819   0.44476   0.00000  Uiso   1.00
H1169  H     0.74359   0.43196   0.37718   0.00000  Uiso   1.00
H1170  H     0.77159   0.47864   0.38052   0.00000  Uiso   1.00
C1171  C     0.24156   0.98593   0.41275   0.00000  Uiso   1.00
C1172  C     0.21598   0.97490   0.42999   0.00000  Uiso   1.00
C1173  C     0.19961   0.94810   0.43036   0.00000  Uiso   1.00
C1174  C     0.20907   0.93210   0.41186   0.00000  Uiso   1.00
C1175  C     0.23484   0.94327   0.39510   0.00000  Uiso   1.00
C1176  C     0.25097   0.96993   0.39581   0.00000  Uiso   1.00
C1177  C     0.17261   0.93701   0.45210   0.00000  Uiso   1.00
N1178  N     0.19244   0.90469   0.41073   0.00000  Uiso   1.00
C1179  C     0.20035   0.88865   0.39986   0.00000  Uiso   1.00
C1180  C     0.18274   0.86039   0.39876   0.00000  Uiso   1.00
O1181  O     0.14602   0.86302   0.39795   0.00000  Uiso   1.00
C1182  C     0.15568   0.84928   0.39846   0.00000  Uiso   1.00
H1183  H     0.20877   0.98819   0.44476   0.00000  Uiso   1.00
H1184  H     0.24359   0.93196   0.37718   0.00000  Uiso   1.00
H1185  H     0.27159   0.97864   0.38052   0.00000  Uiso   1.00
C1186  C     0.74156   0.98593   0.41275   0.00000  Uiso   1.00
C1187  C     0.71598   0.97490   0.42999   0.00000  Uiso   1.00
C1188  C     0.69961   0.94810   0.43036   0.00000  Uiso   1.00
C1189  C     0.70907   0.93210   0.41186   0.00000  Uiso   1.00
C1190  C     0.73484   0.94327   0.39510   0.00000  Uiso   1.00
C1191  C     0.75097   0.96993   0.39581   0.00000  Uiso   1.00
C1192  C     0.67261   0.93701   0.45210   0.00000  Uiso   1.00
N1193  N     0.69244   0.90469   0.41073   0.00000  Uiso   1.00
C1194  C     0.70035   0.88865   0.39986   0.00000  Uiso   1.00
C1195  C     0.68274   0.86039   0.39876   0.00000  Uiso   1.00
O1196  O     0.64602   0.86302   0.39795   0.00000  Uiso   1.00
C1197  C     0.65568   0.84928   0.39846   0.00000  Uiso   1.00
H1198  H     0.70877   0.98819   0.44476   0.00000  Uiso   1.00
H1199  H     0.74359   0.93196   0.37718   0.00000  Uiso   1.00
H1200  H     0.77159   0.97864   0.38052   0.00000  Uiso   1.00
C1201  C     0.48593   0.24437   0.57942   0.00000  Uiso   1.00
C1202  C     0.47490   0.25892   0.59665   0.00000  Uiso   1.00
C1203  C     0.44810   0.24848   0.59702   0.00000  Uiso   1.00
C1204  C     0.43210   0.22303   0.57853   0.00000  Uiso   1.00
C1205  C     0.44327   0.20844   0.56177   0.00000  Uiso   1.00
C1206  C     0.46993   0.21896   0.56247   0.00000  Uiso   1.00
C1207  C     0.43701   0.26440   0.61876   0.00000  Uiso   1.00
N1208  N     0.40469   0.21225   0.57740   0.00000  Uiso   1.00
C1209  C     0.38865   0.18830   0.56653   0.00000  Uiso   1.00
C1210  C     0.36039   0.17765   0.56542   0.00000  Uiso   1.00
O1211  O     0.36302   0.21701   0.56461   0.00000  Uiso   1.00
C1212  C     0.34928   0.19360   0.56513   0.00000  Uiso   1.00
F1213  F     0.24962   0.33299   0.65276   0.00000  Uiso   1.00
F1214  F     0.28547   0.33000   0.64709   0.00000  Uiso   1.00
F1215  F     0.27320   0.34501   0.57726   0.00000  Uiso   1.00
H1216  H     0.22592   0.32729   0.58118   0.00000  Uiso   1.00
H1217  H     0.17453   0.27802   0.56383   0.00000  Uiso   1.00
H1218  H     0.48819   0.27942   0.61142   0.00000  Uiso   1.00
H1219  H     0.43196   0.18838   0.54384   0.00000  Uiso   1.00
H1220  H     0.47864   0.20706   0.54719   0.00000  Uiso   1.00
C1221  C     0.98593   0.24437   0.57942   0.00000  Uiso   1.00
C1222  C     0.97490   0.25892   0.59665   0.00000  Uiso   1.00
C1223  C     0.94810   0.24848   0.59702   0.00000  Uiso   1.00
C1224  C     0.93210   0.22303   0.57853   0.00000  Uiso   1.00
C1225  C     0.94327   0.20844   0.56177   0.00000  Uiso   1.00
C1226  C     0.96993   0.21896   0.56247   0.00000  Uiso   1.00
C1227  C     0.93701   0.26440   0.61876   0.00000  Uiso   1.00
N1228  N     0.90469   0.21225   0.57740   0.00000  Uiso   1.00
C1229  C     0.88865   0.18830   0.56653   0.00000  Uiso   1.00
C1230  C     0.86039   0.17765   0.56542   0.00000  Uiso   1.00
O1231  O     0.86302   0.21701   0.56461   0.00000  Uiso   1.00
C1232  C     0.84928   0.19360   0.56513   0.00000  Uiso   1.00
F1233  F     0.74962   0.33299   0.65276   0.00000  Uiso   1.00
F1234  F     0.78547   0.33000   0.64709   0.00000  Uiso   1.00
F1235  F     0.77320   0.34501   0.57726   0.00000  Uiso   1.00
H1236  H     0.72592   0.32729   0.58118   0.00000  Uiso   1.00
H1237  H     0.67453   0.27802   0.56383   0.00000  Uiso   1.00
H1238  H     0.98819   0.27942   0.61142   0.00000  Uiso   1.00
H1239  H     0.93196   0.18838   0.54384   0.00000  Uiso   1.00
H1240  H     0.97864   0.20706   0.54719   0.00000  Uiso   1.00
C1241  C     0.48593   0.74437   0.57942   0.00000  Uiso   1.00
C1242  C     0.47490   0.75892   0.59665   0.00000  Uiso   1.00
C1243  C     0.44810   0.74848   0.59702   0.00000  Uiso   1.00
C1244  C     0.43210   0.72303   0.57853   0.00000  Uiso   1.00
C1245  C     0.44327   0.70844   0.56177   0.00000  Uiso   1.00
C1246  C     0.46993   0.71896   0.56247   0.00000  Uiso   1.00
C1247  C     0.43701   0.76440   0.61876   0.00000  Uiso   1.00
N1248  N     0.40469   0.71225   0.57740   0.00000  Uiso   1.00
C1249  C     0.38865   0.68830   0.56653   0.00000  Uiso   1.00
C1250  C     0.36039   0.67765   0.56542   0.00000  Uiso   1.00
O1251  O     0.36302   0.71701   0.56461   0.00000  Uiso   1.00
C1252  C     0.34928   0.69360   0.56513   0.00000  Uiso   1.00
F1253  F     0.24962   0.83299   0.65276   0.00000  Uiso   1.00
F1254  F     0.28547   0.83000   0.64709   0.00000  Uiso   1.00
F1255  F     0.27320   0.84501   0.57726   0.00000  Uiso   1.00
H1256  H     0.22592   0.82729   0.58118   0.00000  Uiso   1.00
H1257  H     0.17453   0.77802   0.56383   0.00000  Uiso   1.00
H1258  H     0.48819   0.77942   0.61142   0.00000  Uiso   1.00
H1259  H     0.43196   0.68838   0.54384   0.00000  Uiso   1.00
H1260  H     0.47864   0.70706   0.54719   0.00000  Uiso   1.00
C1261  C     0.98593   0.74437   0.57942   0.00000  Uiso   1.00
C1262  C     0.97490   0.75892   0.59665   0.00000  Uiso   1.00
C1263  C     0.94810   0.74848   0.59702   0.00000  Uiso   1.00
C1264  C     0.93210   0.72303   0.57853   0.00000  Uiso   1.00
C1265  C     0.94327   0.70844   0.56177   0.00000  Uiso   1.00
C1266  C     0.96993   0.71896   0.56247   0.00000  Uiso   1.00
C1267  C     0.93701   0.76440   0.61876   0.00000  Uiso   1.00
N1268  N     0.90469   0.71225   0.57740   0.00000  Uiso   1.00
C1269  C     0.88865   0.68830   0.56653   0.00000  Uiso   1.00
C1270  C     0.86039   0.67765   0.56542   0.00000  Uiso   1.00
O1271  O     0.86302   0.71701   0.56461   0.00000  Uiso   1.00
C1272  C     0.84928   0.69360   0.56513   0.00000  Uiso   1.00
F1273  F     0.74962   0.83299   0.65276   0.00000  Uiso   1.00
F1274  F     0.78547   0.83000   0.64709   0.00000  Uiso   1.00
F1275  F     0.77320   0.84501   0.57726   0.00000  Uiso   1.00
H1276  H     0.72592   0.82729   0.58118   0.00000  Uiso   1.00
H1277  H     0.67453   0.77802   0.56383   0.00000  Uiso   1.00
H1278  H     0.98819   0.77942   0.61142   0.00000  Uiso   1.00
H1279  H     0.93196   0.68838   0.54384   0.00000  Uiso   1.00
H1280  H     0.97864   0.70706   0.54719   0.00000  Uiso   1.00
C1281  C     0.25563   0.24156   0.57942   0.00000  Uiso   1.00
C1282  C     0.24108   0.21598   0.59665   0.00000  Uiso   1.00
C1283  C     0.25152   0.19961   0.59702   0.00000  Uiso   1.00
C1284  C     0.27697   0.20907   0.57853   0.00000  Uiso   1.00
C1285  C     0.29156   0.23484   0.56177   0.00000  Uiso   1.00
C1286  C     0.28104   0.25097   0.56247   0.00000  Uiso   1.00
C1287  C     0.23560   0.17261   0.61876   0.00000  Uiso   1.00
N1288  N     0.28775   0.19244   0.57740   0.00000  Uiso   1.00
C1289  C     0.31170   0.20035   0.56653   0.00000  Uiso   1.00
C1290  C     0.32235   0.18274   0.56542   0.00000  Uiso   1.00
O1291  O     0.28299   0.14602   0.56461   0.00000  Uiso   1.00
C1292  C     0.30640   0.15568   0.56513   0.00000  Uiso   1.00
H1293  H     0.22058   0.20877   0.61142   0.00000  Uiso   1.00
H1294  H     0.31162   0.24359   0.54384   0.00000  Uiso   1.00
H1295  H     0.29294   0.27159   0.54719   0.00000  Uiso   1.00
C1296  C     0.75563   0.24156   0.57942   0.00000  Uiso   1.00
C1297  C     0.74108   0.21598   0.59665   0.00000  Uiso   1.00
C1298  C     0.75152   0.19961   0.59702   0.00000  Uiso   1.00
C1299  C     0.77697   0.20907   0.57853   0.00000  Uiso   1.00
C1300  C     0.79156   0.23484   0.56177   0.00000  Uiso   1.00
C1301  C     0.78104   0.25097   0.56247   0.00000  Uiso   1.00
C1302  C     0.73560   0.17261   0.61876   0.00000  Uiso   1.00
N1303  N     0.78775   0.19244   0.57740   0.00000  Uiso   1.00
C1304  C     0.81170   0.20035   0.56653   0.00000  Uiso   1.00
C1305  C     0.82235   0.18274   0.56542   0.00000  Uiso   1.00
O1306  O     0.78299   0.14602   0.56461   0.00000  Uiso   1.00
C1307  C     0.80640   0.15568   0.56513   0.00000  Uiso   1.00
H1308  H     0.72058   0.20877   0.61142   0.00000  Uiso   1.00
H1309  H     0.81162   0.24359   0.54384   0.00000  Uiso   1.00
H1310  H     0.79294   0.27159   0.54719   0.00000  Uiso   1.00
C1311  C     0.25563   0.74156   0.57942   0.00000  Uiso   1.00
C1312  C     0.24108   0.71598   0.59665   0.00000  Uiso   1.00
C1313  C     0.25152   0.69961   0.59702   0.00000  Uiso   1.00
C1314  C     0.27697   0.70907   0.57853   0.00000  Uiso   1.00
C1315  C     0.29156   0.73484   0.56177   0.00000  Uiso   1.00
C1316  C     0.28104   0.75097   0.56247   0.00000  Uiso   1.00
C1317  C     0.23560   0.67261   0.61876   0.00000  Uiso   1.00
N1318  N     0.28775   0.69244   0.57740   0.00000  Uiso   1.00
C1319  C     0.31170   0.70035   0.56653   0.00000  Uiso   1.00
C1320  C     0.32235   0.68274   0.56542   0.00000  Uiso   1.00
O1321  O     0.28299   0.64602   0.56461   0.00000  Uiso   1.00
C1322  C     0.30640   0.65568   0.56513   0.00000  Uiso   1.00
H1323  H     0.22058   0.70877   0.61142   0.00000  Uiso   1.00
H1324  H     0.31162   0.74359   0.54384   0.00000  Uiso   1.00
H1325  H     0.29294   0.77159   0.54719   0.00000  Uiso   1.00
C1326  C     0.75563   0.74156   0.57942   0.00000  Uiso   1.00
C1327  C     0.74108   0.71598   0.59665   0.00000  Uiso   1.00
C1328  C     0.75152   0.69961   0.59702   0.00000  Uiso   1.00
C1329  C     0.77697   0.70907   0.57853   0.00000  Uiso   1.00
C1330  C     0.79156   0.73484   0.56177   0.00000  Uiso   1.00
C1331  C     0.78104   0.75097   0.56247   0.00000  Uiso   1.00
C1332  C     0.73560   0.67261   0.61876   0.00000  Uiso   1.00
N1333  N     0.78775   0.69244   0.57740   0.00000  Uiso   1.00
C1334  C     0.81170   0.70035   0.56653   0.00000  Uiso   1.00
C1335  C     0.82235   0.68274   0.56542   0.00000  Uiso   1.00
O1336  O     0.78299   0.64602   0.56461   0.00000  Uiso   1.00
C1337  C     0.80640   0.65568   0.56513   0.00000  Uiso   1.00
H1338  H     0.72058   0.70877   0.61142   0.00000  Uiso   1.00
H1339  H     0.81162   0.74359   0.54384   0.00000  Uiso   1.00
H1340  H     0.79294   0.77159   0.54719   0.00000  Uiso   1.00
C1341  C     0.25844   0.01407   0.57942   0.00000  Uiso   1.00
C1342  C     0.28402   0.02510   0.59665   0.00000  Uiso   1.00
C1343  C     0.30039   0.05190   0.59702   0.00000  Uiso   1.00
C1344  C     0.29093   0.06790   0.57853   0.00000  Uiso   1.00
C1345  C     0.26516   0.05673   0.56177   0.00000  Uiso   1.00
C1346  C     0.24903   0.03007   0.56247   0.00000  Uiso   1.00
C1347  C     0.32739   0.06299   0.61876   0.00000  Uiso   1.00
N1348  N     0.30756   0.09531   0.57740   0.00000  Uiso   1.00
C1349  C     0.29965   0.11135   0.56653   0.00000  Uiso   1.00
C1350  C     0.31726   0.13961   0.56542   0.00000  Uiso   1.00
O1351  O     0.35398   0.13698   0.56461   0.00000  Uiso   1.00
C1352  C     0.34432   0.15072   0.56513   0.00000  Uiso   1.00
H1353  H     0.29123   0.01181   0.61142   0.00000  Uiso   1.00
H1354  H     0.25641   0.06804   0.54384   0.00000  Uiso   1.00
H1355  H     0.22841   0.02136   0.54719   0.00000  Uiso   1.00
C1356  C     0.75844   0.01407   0.57942   0.00000  Uiso   1.00
C1357  C     0.78402   0.02510   0.59665   0.00000  Uiso   1.00
C1358  C     0.80039   0.05190   0.59702   0.00000  Uiso   1.00
C1359  C     0.79093   0.06790   0.57853   0.00000  Uiso   1.00
C1360  C     0.76516   0.05673   0.56177   0.00000  Uiso   1.00
C1361  C     0.74903   0.03007   0.56247   0.00000  Uiso   1.00
C1362  C     0.82739   0.06299   0.61876   0.00000  Uiso   1.00
N1363  N     0.80756   0.09531   0.57740   0.00000  Uiso   1.00
C1364  C     0.79965   0.11135   0.56653   0.00000  Uiso   1.00
C1365  C     0.81726   0.13961   0.56542   0.00000  Uiso   1.00
O1366  O     0.85398   0.13698   0.56461   0.00000  Uiso   1.00
C1367  C     0.84432   0.15072   0.56513   0.00000  Uiso   1.00
H1368  H     0.79123   0.01181   0.61142   0.00000  Uiso   1.00
H1369  H     0.75641   0.06804   0.54384   0.00000  Uiso   1.00
H1370  H     0.72841   0.02136   0.54719   0.00000  Uiso   1.00
C1371  C     0.25844   0.51407   0.57942   0.00000  Uiso   1.00
C1372  C     0.28402   0.52510   0.59665   0.00000  Uiso   1.00
C1373  C     0.30039   0.55190   0.59702   0.00000  Uiso   1.00
C1374  C     0.29093   0.56790   0.57853   0.00000  Uiso   1.00
C1375  C     0.26516   0.55673   0.56177   0.00000  Uiso   1.00
C1376  C     0.24903   0.53007   0.56247   0.00000  Uiso   1.00
C1377  C     0.32739   0.56299   0.61876   0.00000  Uiso   1.00
N1378  N     0.30756   0.59531   0.57740   0.00000  Uiso   1.00
C1379  C     0.29965   0.61135   0.56653   0.00000  Uiso   1.00
C1380  C     0.31726   0.63961   0.56542   0.00000  Uiso   1.00
O1381  O     0.35398   0.63698   0.56461   0.00000  Uiso   1.00
C1382  C     0.34432   0.65072   0.56513   0.00000  Uiso   1.00
H1383  H     0.29123   0.51181   0.61142   0.00000  Uiso   1.00
H1384  H     0.25641   0.56804   0.54384   0.00000  Uiso   1.00
H1385  H     0.22841   0.52136   0.54719   0.00000  Uiso   1.00
C1386  C     0.75844   0.51407   0.57942   0.00000  Uiso   1.00
C1387  C     0.78402   0.52510   0.59665   0.00000  Uiso   1.00
C1388  C     0.80039   0.55190   0.59702   0.00000  Uiso   1.00
C1389  C     0.79093   0.56790   0.57853   0.00000  Uiso   1.00
C1390  C     0.76516   0.55673   0.56177   0.00000  Uiso   1.00
C1391  C     0.74903   0.53007   0.56247   0.00000  Uiso   1.00
C1392  C     0.82739   0.56299   0.61876   0.00000  Uiso   1.00
N1393  N     0.80756   0.59531   0.57740   0.00000  Uiso   1.00
C1394  C     0.79965   0.61135   0.56653   0.00000  Uiso   1.00
C1395  C     0.81726   0.63961   0.56542   0.00000  Uiso   1.00
O1396  O     0.85398   0.63698   0.56461   0.00000  Uiso   1.00
C1397  C     0.84432   0.65072   0.56513   0.00000  Uiso   1.00
H1398  H     0.79123   0.51181   0.61142   0.00000  Uiso   1.00
H1399  H     0.75641   0.56804   0.54384   0.00000  Uiso   1.00
H1400  H     0.72841   0.52136   0.54719   0.00000  Uiso   1.00
C1401  C     0.01407   0.25563   0.57942   0.00000  Uiso   1.00
C1402  C     0.02510   0.24108   0.59665   0.00000  Uiso   1.00
C1403  C     0.05190   0.25152   0.59702   0.00000  Uiso   1.00
C1404  C     0.06790   0.27697   0.57853   0.00000  Uiso   1.00
C1405  C     0.05673   0.29156   0.56177   0.00000  Uiso   1.00
C1406  C     0.03007   0.28104   0.56247   0.00000  Uiso   1.00
C1407  C     0.06299   0.23560   0.61876   0.00000  Uiso   1.00
N1408  N     0.09531   0.28775   0.57740   0.00000  Uiso   1.00
C1409  C     0.11135   0.31170   0.56653   0.00000  Uiso   1.00
C1410  C     0.13961   0.32235   0.56542   0.00000  Uiso   1.00
O1411  O     0.13698   0.28299   0.56461   0.00000  Uiso   1.00
C1412  C     0.15072   0.30640   0.56513   0.00000  Uiso   1.00
F1413  F     0.25038   0.16701   0.65276   0.00000  Uiso   1.00
F1414  F     0.21453   0.17000   0.64709   0.00000  Uiso   1.00
F1415  F     0.22680   0.15499   0.57726   0.00000  Uiso   1.00
H1416  H     0.27408   0.17271   0.58118   0.00000  Uiso   1.00
H1417  H     0.32547   0.22198   0.56383   0.00000  Uiso   1.00
H1418  H     0.01181   0.22058   0.61142   0.00000  Uiso   1.00
H1419  H     0.06804   0.31162   0.54384   0.00000  Uiso   1.00
H1420  H     0.02136   0.29294   0.54719   0.00000  Uiso   1.00
C1421  C     0.51407   0.25563   0.57942   0.00000  Uiso   1.00
C1422  C     0.52510   0.24108   0.59665   0.00000  Uiso   1.00
C1423  C     0.55190   0.25152   0.59702   0.00000  Uiso   1.00
C1424  C     0.56790   0.27697   0.57853   0.00000  Uiso   1.00
C1425  C     0.55673   0.29156   0.56177   0.00000  Uiso   1.00
C1426  C     0.53007   0.28104   0.56247   0.00000  Uiso   1.00
C1427  C     0.56299   0.23560   0.61876   0.00000  Uiso   1.00
N1428  N     0.59531   0.28775   0.57740   0.00000  Uiso   1.00
C1429  C     0.61135   0.31170   0.56653   0.00000  Uiso   1.00
C1430  C     0.63961   0.32235   0.56542   0.00000  Uiso   1.00
O1431  O     0.63698   0.28299   0.56461   0.00000  Uiso   1.00
C1432  C     0.65072   0.30640   0.56513   0.00000  Uiso   1.00
F1433  F     0.75038   0.16701   0.65276   0.00000  Uiso   1.00
F1434  F     0.71453   0.17000   0.64709   0.00000  Uiso   1.00
F1435  F     0.72680   0.15499   0.57726   0.00000  Uiso   1.00
H1436  H     0.77408   0.17271   0.58118   0.00000  Uiso   1.00
H1437  H     0.82547   0.22198   0.56383   0.00000  Uiso   1.00
H1438  H     0.51181   0.22058   0.61142   0.00000  Uiso   1.00
H1439  H     0.56804   0.31162   0.54384   0.00000  Uiso   1.00
H1440  H     0.52136   0.29294   0.54719   0.00000  Uiso   1.00
C1441  C     0.01407   0.75563   0.57942   0.00000  Uiso   1.00
C1442  C     0.02510   0.74108   0.59665   0.00000  Uiso   1.00
C1443  C     0.05190   0.75152   0.59702   0.00000  Uiso   1.00
C1444  C     0.06790   0.77697   0.57853   0.00000  Uiso   1.00
C1445  C     0.05673   0.79156   0.56177   0.00000  Uiso   1.00
C1446  C     0.03007   0.78104   0.56247   0.00000  Uiso   1.00
C1447  C     0.06299   0.73560   0.61876   0.00000  Uiso   1.00
N1448  N     0.09531   0.78775   0.57740   0.00000  Uiso   1.00
C1449  C     0.11135   0.81170   0.56653   0.00000  Uiso   1.00
C1450  C     0.13961   0.82235   0.56542   0.00000  Uiso   1.00
O1451  O     0.13698   0.78299   0.56461   0.00000  Uiso   1.00
C1452  C     0.15072   0.80640   0.56513   0.00000  Uiso   1.00
F1453  F     0.25038   0.66701   0.65276   0.00000  Uiso   1.00
F1454  F     0.21453   0.67000   0.64709   0.00000  Uiso   1.00
F1455  F     0.22680   0.65499   0.57726   0.00000  Uiso   1.00
H1456  H     0.27408   0.67271   0.58118   0.00000  Uiso   1.00
H1457  H     0.32547   0.72198   0.56383   0.00000  Uiso   1.00
H1458  H     0.01181   0.72058   0.61142   0.00000  Uiso   1.00
H1459  H     0.06804   0.81162   0.54384   0.00000  Uiso   1.00
H1460  H     0.02136   0.79294   0.54719   0.00000  Uiso   1.00
C1461  C     0.51407   0.75563   0.57942   0.00000  Uiso   1.00
C1462  C     0.52510   0.74108   0.59665   0.00000  Uiso   1.00
C1463  C     0.55190   0.75152   0.59702   0.00000  Uiso   1.00
C1464  C     0.56790   0.77697   0.57853   0.00000  Uiso   1.00
C1465  C     0.55673   0.79156   0.56177   0.00000  Uiso   1.00
C1466  C     0.53007   0.78104   0.56247   0.00000  Uiso   1.00
C1467  C     0.56299   0.73560   0.61876   0.00000  Uiso   1.00
N1468  N     0.59531   0.78775   0.57740   0.00000  Uiso   1.00
C1469  C     0.61135   0.81170   0.56653   0.00000  Uiso   1.00
C1470  C     0.63961   0.82235   0.56542   0.00000  Uiso   1.00
O1471  O     0.63698   0.78299   0.56461   0.00000  Uiso   1.00
C1472  C     0.65072   0.80640   0.56513   0.00000  Uiso   1.00
F1473  F     0.75038   0.66701   0.65276   0.00000  Uiso   1.00
F1474  F     0.71453   0.67000   0.64709   0.00000  Uiso   1.00
F1475  F     0.72680   0.65499   0.57726   0.00000  Uiso   1.00
H1476  H     0.77408   0.67271   0.58118   0.00000  Uiso   1.00
H1477  H     0.82547   0.72198   0.56383   0.00000  Uiso   1.00
H1478  H     0.51181   0.72058   0.61142   0.00000  Uiso   1.00
H1479  H     0.56804   0.81162   0.54384   0.00000  Uiso   1.00
H1480  H     0.52136   0.79294   0.54719   0.00000  Uiso   1.00
C1481  C     0.24437   0.25844   0.57942   0.00000  Uiso   1.00
C1482  C     0.25892   0.28402   0.59665   0.00000  Uiso   1.00
C1483  C     0.24848   0.30039   0.59702   0.00000  Uiso   1.00
C1484  C     0.22303   0.29093   0.57853   0.00000  Uiso   1.00
C1485  C     0.20844   0.26516   0.56177   0.00000  Uiso   1.00
C1486  C     0.21896   0.24903   0.56247   0.00000  Uiso   1.00
C1487  C     0.26440   0.32739   0.61876   0.00000  Uiso   1.00
N1488  N     0.21225   0.30756   0.57740   0.00000  Uiso   1.00
C1489  C     0.18830   0.29965   0.56653   0.00000  Uiso   1.00
C1490  C     0.17765   0.31726   0.56542   0.00000  Uiso   1.00
O1491  O     0.21701   0.35398   0.56461   0.00000  Uiso   1.00
C1492  C     0.19360   0.34432   0.56513   0.00000  Uiso   1.00
H1493  H     0.27942   0.29123   0.61142   0.00000  Uiso   1.00
H1494  H     0.18838   0.25641   0.54384   0.00000  Uiso   1.00
H1495  H     0.20706   0.22841   0.54719   0.00000  Uiso   1.00
C1496  C     0.74437   0.25844   0.57942   0.00000  Uiso   1.00
C1497  C     0.75892   0.28402   0.59665   0.00000  Uiso   1.00
C1498  C     0.74848   0.30039   0.59702   0.00000  Uiso   1.00
C1499  C     0.72303   0.29093   0.57853   0.00000  Uiso   1.00
C1500  C     0.70844   0.26516   0.56177   0.00000  Uiso   1.00
C1501  C     0.71896   0.24903   0.56247   0.00000  Uiso   1.00
C1502  C     0.76440   0.32739   0.61876   0.00000  Uiso   1.00
N1503  N     0.71225   0.30756   0.57740   0.00000  Uiso   1.00
C1504  C     0.68830   0.29965   0.56653   0.00000  Uiso   1.00
C1505  C     0.67765   0.31726   0.56542   0.00000  Uiso   1.00
O1506  O     0.71701   0.35398   0.56461   0.00000  Uiso   1.00
C1507  C     0.69360   0.34432   0.56513   0.00000  Uiso   1.00
H1508  H     0.77942   0.29123   0.61142   0.00000  Uiso   1.00
H1509  H     0.68838   0.25641   0.54384   0.00000  Uiso   1.00
H1510  H     0.70706   0.22841   0.54719   0.00000  Uiso   1.00
C1511  C     0.24437   0.75844   0.57942   0.00000  Uiso   1.00
C1512  C     0.25892   0.78402   0.59665   0.00000  Uiso   1.00
C1513  C     0.24848   0.80039   0.59702   0.00000  Uiso   1.00
C1514  C     0.22303   0.79093   0.57853   0.00000  Uiso   1.00
C1515  C     0.20844   0.76516   0.56177   0.00000  Uiso   1.00
C1516  C     0.21896   0.74903   0.56247   0.00000  Uiso   1.00
C1517  C     0.26440   0.82739   0.61876   0.00000  Uiso   1.00
N1518  N     0.21225   0.80756   0.57740   0.00000  Uiso   1.00
C1519  C     0.18830   0.79965   0.56653   0.00000  Uiso   1.00
C1520  C     0.17765   0.81726   0.56542   0.00000  Uiso   1.00
O1521  O     0.21701   0.85398   0.56461   0.00000  Uiso   1.00
C1522  C     0.19360   0.84432   0.56513   0.00000  Uiso   1.00
H1523  H     0.27942   0.79123   0.61142   0.00000  Uiso   1.00
H1524  H     0.18838   0.75641   0.54384   0.00000  Uiso   1.00
H1525  H     0.20706   0.72841   0.54719   0.00000  Uiso   1.00
C1526  C     0.74437   0.75844   0.57942   0.00000  Uiso   1.00
C1527  C     0.75892   0.78402   0.59665   0.00000  Uiso   1.00
C1528  C     0.74848   0.80039   0.59702   0.00000  Uiso   1.00
C1529  C     0.72303   0.79093   0.57853   0.00000  Uiso   1.00
C1530  C     0.70844   0.76516   0.56177   0.00000  Uiso   1.00
C1531  C     0.71896   0.74903   0.56247   0.00000  Uiso   1.00
C1532  C     0.76440   0.82739   0.61876   0.00000  Uiso   1.00
N1533  N     0.71225   0.80756   0.57740   0.00000  Uiso   1.00
C1534  C     0.68830   0.79965   0.56653   0.00000  Uiso   1.00
C1535  C     0.67765   0.81726   0.56542   0.00000  Uiso   1.00
O1536  O     0.71701   0.85398   0.56461   0.00000  Uiso   1.00
C1537  C     0.69360   0.84432   0.56513   0.00000  Uiso   1.00
H1538  H     0.77942   0.79123   0.61142   0.00000  Uiso   1.00
H1539  H     0.68838   0.75641   0.54384   0.00000  Uiso   1.00
H1540  H     0.70706   0.72841   0.54719   0.00000  Uiso   1.00
C1541  C     0.24156   0.48593   0.57942   0.00000  Uiso   1.00
C1542  C     0.21598   0.47490   0.59665   0.00000  Uiso   1.00
C1543  C     0.19961   0.44810   0.59702   0.00000  Uiso   1.00
C1544  C     0.20907   0.43210   0.57853   0.00000  Uiso   1.00
C1545  C     0.23484   0.44327   0.56177   0.00000  Uiso   1.00
C1546  C     0.25097   0.46993   0.56247   0.00000  Uiso   1.00
C1547  C     0.17261   0.43701   0.61876   0.00000  Uiso   1.00
N1548  N     0.19244   0.40469   0.57740   0.00000  Uiso   1.00
C1549  C     0.20035   0.38865   0.56653   0.00000  Uiso   1.00
C1550  C     0.18274   0.36039   0.56542   0.00000  Uiso   1.00
O1551  O     0.14602   0.36302   0.56461   0.00000  Uiso   1.00
C1552  C     0.15568   0.34928   0.56513   0.00000  Uiso   1.00
H1553  H     0.20877   0.48819   0.61142   0.00000  Uiso   1.00
H1554  H     0.24359   0.43196   0.54384   0.00000  Uiso   1.00
H1555  H     0.27159   0.47864   0.54719   0.00000  Uiso   1.00
C1556  C     0.74156   0.48593   0.57942   0.00000  Uiso   1.00
C1557  C     0.71598   0.47490   0.59665   0.00000  Uiso   1.00
C1558  C     0.69961   0.44810   0.59702   0.00000  Uiso   1.00
C1559  C     0.70907   0.43210   0.57853   0.00000  Uiso   1.00
C1560  C     0.73484   0.44327   0.56177   0.00000  Uiso   1.00
C1561  C     0.75097   0.46993   0.56247   0.00000  Uiso   1.00
C1562  C     0.67261   0.43701   0.61876   0.00000  Uiso   1.00
N1563  N     0.69244   0.40469   0.57740   0.00000  Uiso   1.00
C1564  C     0.70035   0.38865   0.56653   0.00000  Uiso   1.00
C1565  C     0.68274   0.36039   0.56542   0.00000  Uiso   1.00
O1566  O     0.64602   0.36302   0.56461   0.00000  Uiso   1.00
C1567  C     0.65568   0.34928   0.56513   0.00000  Uiso   1.00
H1568  H     0.70877   0.48819   0.61142   0.00000  Uiso   1.00
H1569  H     0.74359   0.43196   0.54384   0.00000  Uiso   1.00
H1570  H     0.77159   0.47864   0.54719   0.00000  Uiso   1.00
C1571  C     0.24156   0.98593   0.57942   0.00000  Uiso   1.00
C1572  C     0.21598   0.97490   0.59665   0.00000  Uiso   1.00
C1573  C     0.19961   0.94810   0.59702   0.00000  Uiso   1.00
C1574  C     0.20907   0.93210   0.57853   0.00000  Uiso   1.00
C1575  C     0.23484   0.94327   0.56177   0.00000  Uiso   1.00
C1576  C     0.25097   0.96993   0.56247   0.00000  Uiso   1.00
C1577  C     0.17261   0.93701   0.61876   0.00000  Uiso   1.00
N1578  N     0.19244   0.90469   0.57740   0.00000  Uiso   1.00
C1579  C     0.20035   0.88865   0.56653   0.00000  Uiso   1.00
C1580  C     0.18274   0.86039   0.56542   0.00000  Uiso   1.00
O1581  O     0.14602   0.86302   0.56461   0.00000  Uiso   1.00
C1582  C     0.15568   0.84928   0.56513   0.00000  Uiso   1.00
H1583  H     0.20877   0.98819   0.61142   0.00000  Uiso   1.00
H1584  H     0.24359   0.93196   0.54384   0.00000  Uiso   1.00
H1585  H     0.27159   0.97864   0.54719   0.00000  Uiso   1.00
C1586  C     0.74156   0.98593   0.57942   0.00000  Uiso   1.00
C1587  C     0.71598   0.97490   0.59665   0.00000  Uiso   1.00
C1588  C     0.69961   0.94810   0.59702   0.00000  Uiso   1.00
C1589  C     0.70907   0.93210   0.57853   0.00000  Uiso   1.00
C1590  C     0.73484   0.94327   0.56177   0.00000  Uiso   1.00
C1591  C     0.75097   0.96993   0.56247   0.00000  Uiso   1.00
C1592  C     0.67261   0.93701   0.61876   0.00000  Uiso   1.00
N1593  N     0.69244   0.90469   0.57740   0.00000  Uiso   1.00
C1594  C     0.70035   0.88865   0.56653   0.00000  Uiso   1.00
C1595  C     0.68274   0.86039   0.56542   0.00000  Uiso   1.00
O1596  O     0.64602   0.86302   0.56461   0.00000  Uiso   1.00
C1597  C     0.65568   0.84928   0.56513   0.00000  Uiso   1.00
H1598  H     0.70877   0.98819   0.61142   0.00000  Uiso   1.00
H1599  H     0.74359   0.93196   0.54384   0.00000  Uiso   1.00
H1600  H     0.77159   0.97864   0.54719   0.00000  Uiso   1.00
C1601  C     0.48593   0.24437   0.74608   0.00000  Uiso   1.00
C1602  C     0.47490   0.25892   0.76332   0.00000  Uiso   1.00
C1603  C     0.44810   0.24848   0.76369   0.00000  Uiso   1.00
C1604  C     0.43210   0.22303   0.74519   0.00000  Uiso   1.00
C1605  C     0.44327   0.20844   0.72843   0.00000  Uiso   1.00
C1606  C     0.46993   0.21896   0.72914   0.00000  Uiso   1.00
C1607  C     0.43701   0.26440   0.78543   0.00000  Uiso   1.00
N1608  N     0.40469   0.21225   0.74407   0.00000  Uiso   1.00
C1609  C     0.38865   0.18830   0.73319   0.00000  Uiso   1.00
C1610  C     0.36039   0.17765   0.73209   0.00000  Uiso   1.00
O1611  O     0.36302   0.21701   0.73128   0.00000  Uiso   1.00
C1612  C     0.34928   0.19360   0.73180   0.00000  Uiso   1.00
F1613  F     0.24962   0.33299   0.81942   0.00000  Uiso   1.00
F1614  F     0.28547   0.33000   0.81375   0.00000  Uiso   1.00
F1615  F     0.27320   0.34501   0.74392   0.00000  Uiso   1.00
H1616  H     0.22592   0.32729   0.74784   0.00000  Uiso   1.00
H1617  H     0.17453   0.27802   0.73050   0.00000  Uiso   1.00
H1618  H     0.48819   0.27942   0.77809   0.00000  Uiso   1.00
H1619  H     0.43196   0.18838   0.71051   0.00000  Uiso   1.00
H1620  H     0.47864   0.20706   0.71386   0.00000  Uiso   1.00
C1621  C     0.98593   0.24437   0.74608   0.00000  Uiso   1.00
C1622  C     0.97490   0.25892   0.76332   0.00000  Uiso   1.00
C1623  C     0.94810   0.24848   0.76369   0.00000  Uiso   1.00
C1624  C     0.93210   0.22303   0.74519   0.00000  Uiso   1.00
C1625  C     0.94327   0.20844   0.72843   0.00000  Uiso   1.00
C1626  C     0.96993   0.21896   0.72914   0.00000  Uiso   1.00
C1627  C     0.93701   0.26440   0.78543   0.00000  Uiso   1.00
N1628  N     0.90469   0.21225   0.74407   0.00000  Uiso   1.00
C1629  C     0.88865   0.18830   0.73319   0.00000  Uiso   1.00
C1630  C     0.86039   0.17765   0.73209   0.00000  Uiso   1.00
O1631  O     0.86302   0.21701   0.73128   0.00000  Uiso   1.00
C1632  C     0.84928   0.19360   0.73180   0.00000  Uiso   1.00
F1633  F     0.74962   0.33299   0.81942   0.00000  Uiso   1.00
F1634  F     0.78547   0.33000   0.81375   0.00000  Uiso   1.00
F1635  F     0.77320   0.34501   0.74392   0.00000  Uiso   1.00
H1636  H     0.72592   0.32729   0.74784   0.00000  Uiso   1.00
H1637  H     0.67453   0.27802   0.73050   0.00000  Uiso   1.00
H1638  H     0.98819   0.27942   0.77809   0.00000  Uiso   1.00
H1639  H     0.93196   0.18838   0.71051   0.00000  Uiso   1.00
H1640  H     0.97864   0.20706   0.71386   0.00000  Uiso   1.00
C1641  C     0.48593   0.74437   0.74608   0.00000  Uiso   1.00
C1642  C     0.47490   0.75892   0.76332   0.00000  Uiso   1.00
C1643  C     0.44810   0.74848   0.76369   0.00000  Uiso   1.00
C1644  C     0.43210   0.72303   0.74519   0.00000  Uiso   1.00
C1645  C     0.44327   0.70844   0.72843   0.00000  Uiso   1.00
C1646  C     0.46993   0.71896   0.72914   0.00000  Uiso   1.00
C1647  C     0.43701   0.76440   0.78543   0.00000  Uiso   1.00
N1648  N     0.40469   0.71225   0.74407   0.00000  Uiso   1.00
C1649  C     0.38865   0.68830   0.73319   0.00000  Uiso   1.00
C1650  C     0.36039   0.67765   0.73209   0.00000  Uiso   1.00
O1651  O     0.36302   0.71701   0.73128   0.00000  Uiso   1.00
C1652  C     0.34928   0.69360   0.73180   0.00000  Uiso   1.00
F1653  F     0.24962   0.83299   0.81942   0.00000  Uiso   1.00
F1654  F     0.28547   0.83000   0.81375   0.00000  Uiso   1.00
F1655  F     0.27320   0.84501   0.74392   0.00000  Uiso   1.00
H1656  H     0.22592   0.82729   0.74784   0.00000  Uiso   1.00
H1657  H     0.17453   0.77802   0.73050   0.00000  Uiso   1.00
H1658  H     0.48819   0.77942   0.77809   0.00000  Uiso   1.00
H1659  H     0.43196   0.68838   0.71051   0.00000  Uiso   1.00
H1660  H     0.47864   0.70706   0.71386   0.00000  Uiso   1.00
C1661  C     0.98593   0.74437   0.74608   0.00000  Uiso   1.00
C1662  C     0.97490   0.75892   0.76332   0.00000  Uiso   1.00
C1663  C     0.94810   0.74848   0.76369   0.00000  Uiso   1.00
C1664  C     0.93210   0.72303   0.74519   0.00000  Uiso   1.00
C1665  C     0.94327   0.70844   0.72843   0.00000  Uiso   1.00
C1666  C     0.96993   0.71896   0.72914   0.00000  Uiso   1.00
C1667  C     0.93701   0.76440   0.78543   0.00000  Uiso   1.00
N1668  N     0.90469   0.71225   0.74407   0.00000  Uiso   1.00
C1669  C     0.88865   0.68830   0.73319   0.00000  Uiso   1.00
C1670  C     0.86039   0.67765   0.73209   0.00000  Uiso   1.00
O1671  O     0.86302   0.71701   0.73128   0.00000  Uiso   1.00
C1672  C     0.84928   0.69360   0.73180   0.00000  Uiso   1.00
F1673  F     0.74962   0.83299   0.81942   0.00000  Uiso   1.00
F1674  F     0.78547   0.83000   0.81375   0.00000  Uiso   1.00
F1675  F     0.77320   0.84501   0.74392   0.00000  Uiso   1.00
H1676  H     0.72592   0.82729   0.74784   0.00000  Uiso   1.00
H1677  H     0.67453   0.77802   0.73050   0.00000  Uiso   1.00
H1678  H     0.98819   0.77942   0.77809   0.00000  Uiso   1.00
H1679  H     0.93196   0.68838   0.71051   0.00000  Uiso   1.00
H1680  H     0.97864   0.70706   0.71386   0.00000  Uiso   1.00
C1681  C     0.25563   0.24156   0.74608   0.00000  Uiso   1.00
C1682  C     0.24108   0.21598   0.76332   0.00000  Uiso   1.00
C1683  C     0.25152   0.19961   0.76369   0.00000  Uiso   1.00
C1684  C     0.27697   0.20907   0.74519   0.00000  Uiso   1.00
C1685  C     0.29156   0.23484   0.72843   0.00000  Uiso   1.00
C1686  C     0.28104   0.25097   0.72914   0.00000  Uiso   1.00
C1687  C     0.23560   0.17261   0.78543   0.00000  Uiso   1.00
N1688  N     0.28775   0.19244   0.74407   0.00000  Uiso   1.00
C1689  C     0.31170   0.20035   0.73319   0.00000  Uiso   1.00
C1690  C     0.32235   0.18274   0.73209   0.00000  Uiso   1.00
O1691  O     0.28299   0.14602   0.73128   0.00000  Uiso   1.00
C1692  C     0.30640   0.15568   0.73180   0.00000  Uiso   1.00
H1693  H     0.22058   0.20877   0.77809   0.00000  Uiso   1.00
H1694  H     0.31162   0.24359   0.71051   0.00000  Uiso   1.00
H1695  H     0.29294   0.27159   0.71386   0.00000  Uiso   1.00
C1696  C     0.75563   0.24156   0.74608   0.00000  Uiso   1.00
C1697  C     0.74108   0.21598   0.76332   0.00000  Uiso   1.00
C1698  C     0.75152   0.19961   0.76369   0.00000  Uiso   1.00
C1699  C     0.77697   0.20907   0.74519   0.00000  Uiso   1.00
C1700  C     0.79156   0.23484   0.72843   0.00000  Uiso   1.00
C1701  C     0.78104   0.25097   0.72914   0.00000  Uiso   1.00
C1702  C     0.73560   0.17261   0.78543   0.00000  Uiso   1.00
N1703  N     0.78775   0.19244   0.74407   0.00000  Uiso   1.00
C1704  C     0.81170   0.20035   0.73319   0.00000  Uiso   1.00
C1705  C     0.82235   0.18274   0.73209   0.00000  Uiso   1.00
O1706  O     0.78299   0.14602   0.73128   0.00000  Uiso   1.00
C1707  C     0.80640   0.15568   0.73180   0.00000  Uiso   1.00
H1708  H     0.72058   0.20877   0.77809   0.00000  Uiso   1.00
H1709  H     0.81162   0.24359   0.71051   0.00000  Uiso   1.00
H1710  H     0.79294   0.27159   0.71386   0.00000  Uiso   1.00
C1711  C     0.25563   0.74156   0.74608   0.00000  Uiso   1.00
C1712  C     0.24108   0.71598   0.76332   0.00000  Uiso   1.00
C1713  C     0.25152   0.69961   0.76369   0.00000  Uiso   1.00
C1714  C     0.27697   0.70907   0.74519   0.00000  Uiso   1.00
C1715  C     0.29156   0.73484   0.72843   0.00000  Uiso   1.00
C1716  C     0.28104   0.75097   0.72914   0.00000  Uiso   1.00
C1717  C     0.23560   0.67261   0.78543   0.00000  Uiso   1.00
N1718  N     0.28775   0.69244   0.74407   0.00000  Uiso   1.00
C1719  C     0.31170   0.70035   0.73319   0.00000  Uiso   1.00
C1720  C     0.32235   0.68274   0.73209   0.00000  Uiso   1.00
O1721  O     0.28299   0.64602   0.73128   0.00000  Uiso   1.00
C1722  C     0.30640   0.65568   0.73180   0.00000  Uiso   1.00
H1723  H     0.22058   0.70877   0.77809   0.00000  Uiso   1.00
H1724  H     0.31162   0.74359   0.71051   0.00000  Uiso   1.00
H1725  H     0.29294   0.77159   0.71386   0.00000  Uiso   1.00
C1726  C     0.75563   0.74156   0.74608   0.00000  Uiso   1.00
C1727  C     0.74108   0.71598   0.76332   0.00000  Uiso   1.00
C1728  C     0.75152   0.69961   0.76369   0.00000  Uiso   1.00
C1729  C     0.77697   0.70907   0.74519   0.00000  Uiso   1.00
C1730  C     0.79156   0.73484   0.72843   0.00000  Uiso   1.00
C1731  C     0.78104   0.75097   0.72914   0.00000  Uiso   1.00
C1732  C     0.73560   0.67261   0.78543   0.00000  Uiso   1.00
N1733  N     0.78775   0.69244   0.74407   0.00000  Uiso   1.00
C1734  C     0.81170   0.70035   0.73319   0.00000  Uiso   1.00
C1735  C     0.82235   0.68274   0.73209   0.00000  Uiso   1.00
O1736  O     0.78299   0.64602   0.73128   0.00000  Uiso   1.00
C1737  C     0.80640   0.65568   0.73180   0.00000  Uiso   1.00
H1738  H     0.72058   0.70877   0.77809   0.00000  Uiso   1.00
H1739  H     0.81162   0.74359   0.71051   0.00000  Uiso   1.00
H1740  H     0.79294   0.77159   0.71386   0.00000  Uiso   1.00
C1741  C     0.25844   0.01407   0.74608   0.00000  Uiso   1.00
C1742  C     0.28402   0.02510   0.76332   0.00000  Uiso   1.00
C1743  C     0.30039   0.05190   0.76369   0.00000  Uiso   1.00
C1744  C     0.29093   0.06790   0.74519   0.00000  Uiso   1.00
C1745  C     0.26516   0.05673   0.72843   0.00000  Uiso   1.00
C1746  C     0.24903   0.03007   0.72914   0.00000  Uiso   1.00
C1747  C     0.32739   0.06299   0.78543   0.00000  Uiso   1.00
N1748  N     0.30756   0.09531   0.74407   0.00000  Uiso   1.00
C1749  C     0.29965   0.11135   0.73319   0.00000  Uiso   1.00
C1750  C     0.31726   0.13961   0.73209   0.00000  Uiso   1.00
O1751  O     0.35398   0.13698   0.73128   0.00000  Uiso   1.00
C1752  C     0.34432   0.15072   0.73180   0.00000  Uiso   1.00
H1753  H     0.29123   0.01181   0.77809   0.00000  Uiso   1.00
H1754  H     0.25641   0.06804   0.71051   0.00000  Uiso   1.00
H1755  H     0.22841   0.02136   0.71386   0.00000  Uiso   1.00
C1756  C     0.75844   0.01407   0.74608   0.00000  Uiso   1.00
C1757  C     0.78402   0.02510   0.76332   0.00000  Uiso   1.00
C1758  C     0.80039   0.05190   0.76369   0.00000  Uiso   1.00
C1759  C     0.79093   0.06790   0.74519   0.00000  Uiso   1.00
C1760  C     0.76516   0.05673   0.72843   0.00000  Uiso   1.00
C1761  C     0.74903   0.03007   0.72914   0.00000  Uiso   1.00
C1762  C     0.82739   0.06299   0.78543   0.00000  Uiso   1.00
N1763  N     0.80756   0.09531   0.74407   0.00000  Uiso   1.00
C1764  C     0.79965   0.11135   0.73319   0.00000  Uiso   1.00
C1765  C     0.81726   0.13961   0.73209   0.00000  Uiso   1.00
O1766  O     0.85398   0.13698   0.73128   0.00000  Uiso   1.00
C1767  C     0.84432   0.15072   0.73180   0.00000  Uiso   1.00
H1768  H     0.79123   0.01181   0.77809   0.00000  Uiso   1.00
H1769  H     0.75641   0.06804   0.71051   0.00000  Uiso   1.00
H1770  H     0.72841   0.02136   0.71386   0.00000  Uiso   1.00
C1771  C     0.25844   0.51407   0.74608   0.00000  Uiso   1.00
C1772  C     0.28402   0.52510   0.76332   0.00000  Uiso   1.00
C1773  C     0.30039   0.55190   0.76369   0.00000  Uiso   1.00
C1774  C     0.29093   0.56790   0.74519   0.00000  Uiso   1.00
C1775  C     0.26516   0.55673   0.72843   0.00000  Uiso   1.00
C1776  C     0.24903   0.53007   0.72914   0.00000  Uiso   1.00
C1777  C     0.32739   0.56299   0.78543   0.00000  Uiso   1.00
N1778  N     0.30756   0.59531   0.74407   0.00000  Uiso   1.00
C1779  C     0.29965   0.61135   0.73319   0.00000  Uiso   1.00
C1780  C     0.31726   0.63961   0.73209   0.00000  Uiso   1.00
O1781  O     0.35398   0.63698   0.73128   0.00000  Uiso   1.00
C1782  C     0.34432   0.65072   0.73180   0.00000  Uiso   1.00
H1783  H     0.29123   0.51181   0.77809   0.00000  Uiso   1.00
H1784  H     0.25641   0.56804   0.71051   0.00000  Uiso   1.00
H1785  H     0.22841   0.52136   0.71386   0.00000  Uiso   1.00
C1786  C     0.75844   0.51407   0.74608   0.00000  Uiso   1.00
C1787  C     0.78402   0.52510   0.76332   0.00000  Uiso   1.00
C1788  C     0.80039   0.55190   0.76369   0.00000  Uiso   1.00
C1789  C     0.79093   0.56790   0.74519   0.00000  Uiso   1.00
C1790  C     0.76516   0.55673   0.72843   0.00000  Uiso   1.00
C1791  C     0.74903   0.53007   0.72914   0.00000  Uiso   1.00
C1792  C     0.82739   0.56299   0.78543   0.00000  Uiso   1.00
N1793  N     0.80756   0.59531   0.74407   0.00000  Uiso   1.00
C1794  C     0.79965   0.61135   0.73319   0.00000  Uiso   1.00
C1795  C     0.81726   0.63961   0.73209   0.00000  Uiso   1.00
O1796  O     0.85398   0.63698   0.73128   0.00000  Uiso   1.00
C1797  C     0.84432   0.65072   0.73180   0.00000  Uiso   1.00
H1798  H     0.79123   0.51181   0.77809   0.00000  Uiso   1.00
H1799  H     0.75641   0.56804   0.71051   0.00000  Uiso   1.00
H1800  H     0.72841   0.52136   0.71386   0.00000  Uiso   1.00
C1801  C     0.01407   0.25563   0.74608   0.00000  Uiso   1.00
C1802  C     0.02510   0.24108   0.76332   0.00000  Uiso   1.00
C1803  C     0.05190   0.25152   0.76369   0.00000  Uiso   1.00
C1804  C     0.06790   0.27697   0.74519   0.00000  Uiso   1.00
C1805  C     0.05673   0.29156   0.72843   0.00000  Uiso   1.00
C1806  C     0.03007   0.28104   0.72914   0.00000  Uiso   1.00
C1807  C     0.06299   0.23560   0.78543   0.00000  Uiso   1.00
N1808  N     0.09531   0.28775   0.74407   0.00000  Uiso   1.00
C1809  C     0.11135   0.31170   0.73319   0.00000  Uiso   1.00
C1810  C     0.13961   0.32235   0.73209   0.00000  Uiso   1.00
O1811  O     0.13698   0.28299   0.73128   0.00000  Uiso   1.00
C1812  C     0.15072   0.30640   0.73180   0.00000  Uiso   1.00
F1813  F     0.25038   0.16701   0.81942   0.00000  Uiso   1.00
F1814  F     0.21453   0.17000   0.81375   0.00000  Uiso   1.00
F1815  F     0.22680   0.15499   0.74392   0.00000  Uiso   1.00
H1816  H     0.27408   0.17271   0.74784   0.00000  Uiso   1.00
H1817  H     0.32547   0.22198   0.73050   0.00000  Uiso   1.00
H1818  H     0.01181   0.22058   0.77809   0.00000  Uiso   1.00
H1819  H     0.06804   0.31162   0.71051   0.00000  Uiso   1.00
H1820  H     0.02136   0.29294   0.71386   0.00000  Uiso   1.00
C1821  C     0.51407   0.25563   0.74608   0.00000  Uiso   1.00
C1822  C     0.52510   0.24108   0.76332   0.00000  Uiso   1.00
C1823  C     0.55190   0.25152   0.76369   0.00000  Uiso   1.00
C1824  C     0.56790   0.27697   0.74519   0.00000  Uiso   1.00
C1825  C     0.55673   0.29156   0.72843   0.00000  Uiso   1.00
C1826  C     0.53007   0.28104   0.72914   0.00000  Uiso   1.00
C1827  C     0.56299   0.23560   0.78543   0.00000  Uiso   1.00
N1828  N     0.59531   0.28775   0.74407   0.00000  Uiso   1.00
C1829  C     0.61135   0.31170   0.73319   0.00000  Uiso   1.00
C1830  C     0.63961   0.32235   0.73209   0.00000  Uiso   1.00
O1831  O     0.63698   0.28299   0.73128   0.00000  Uiso   1.00
C1832  C     0.65072   0.30640   0.73180   0.00000  Uiso   1.00
F1833  F     0.75038   0.16701   0.81942   0.00000  Uiso   1.00
F1834  F     0.71453   0.17000   0.81375   0.00000  Uiso   1.00
F1835  F     0.72680   0.15499   0.74392   0.00000  Uiso   1.00
H1836  H     0.77408   0.17271   0.74784   0.00000  Uiso   1.00
H1837  H     0.82547   0.22198   0.73050   0.00000  Uiso   1.00
H1838  H     0.51181   0.22058   0.77809   0.00000  Uiso   1.00
H1839  H     0.56804   0.31162   0.71051   0.00000  Uiso   1.00
H1840  H     0.52136   0.29294   0.71386   0.00000  Uiso   1.00
C1841  C     0.01407   0.75563   0.74608   0.00000  Uiso   1.00
C1842  C     0.02510   0.74108   0.76332   0.00000  Uiso   1.00
C1843  C     0.05190   0.75152   0.76369   0.00000  Uiso   1.00
C1844  C     0.06790   0.77697   0.74519   0.00000  Uiso   1.00
C1845  C     0.05673   0.79156   0.72843   0.00000  Uiso   1.00
C1846  C     0.03007   0.78104   0.72914   0.00000  Uiso   1.00
C1847  C     0.06299   0.73560   0.78543   0.00000  Uiso   1.00
N1848  N     0.09531   0.78775   0.74407   0.00000  Uiso   1.00
C1849  C     0.11135   0.81170   0.73319   0.00000  Uiso   1.00
C1850  C     0.13961   0.82235   0.73209   0.00000  Uiso   1.00
O1851  O     0.13698   0.78299   0.73128   0.00000  Uiso   1.00
C1852  C     0.15072   0.80640   0.73180   0.00000  Uiso   1.00
F1853  F     0.25038   0.66701   0.81942   0.00000  Uiso   1.00
F1854  F     0.21453   0.67000   0.81375   0.00000  Uiso   1.00
F1855  F     0.22680   0.65499   0.74392   0.00000  Uiso   1.00
H1856  H     0.27408   0.67271   0.74784   0.00000  Uiso   1.00
H1857  H     0.32547   0.72198   0.73050   0.00000  Uiso   1.00
H1858  H     0.01181   0.72058   0.77809   0.00000  Uiso   1.00
H1859  H     0.06804   0.81162   0.71051   0.00000  Uiso   1.00
H1860  H     0.02136   0.79294   0.71386   0.00000  Uiso   1.00
C1861  C     0.51407   0.75563   0.74608   0.00000  Uiso   1.00
C1862  C     0.52510   0.74108   0.76332   0.00000  Uiso   1.00
C1863  C     0.55190   0.75152   0.76369   0.00000  Uiso   1.00
C1864  C     0.56790   0.77697   0.74519   0.00000  Uiso   1.00
C1865  C     0.55673   0.79156   0.72843   0.00000  Uiso   1.00
C1866  C     0.53007   0.78104   0.72914   0.00000  Uiso   1.00
C1867  C     0.56299   0.73560   0.78543   0.00000  Uiso   1.00
N1868  N     0.59531   0.78775   0.74407   0.00000  Uiso   1.00
C1869  C     0.61135   0.81170   0.73319   0.00000  Uiso   1.00
C1870  C     0.63961   0.82235   0.73209   0.00000  Uiso   1.00
O1871  O     0.63698   0.78299   0.73128   0.00000  Uiso   1.00
C1872  C     0.65072   0.80640   0.73180   0.00000  Uiso   1.00
F1873  F     0.75038   0.66701   0.81942   0.00000  Uiso   1.00
F1874  F     0.71453   0.67000   0.81375   0.00000  Uiso   1.00
F1875  F     0.72680   0.65499   0.74392   0.00000  Uiso   1.00
H1876  H     0.77408   0.67271   0.74784   0.00000  Uiso   1.00
H1877  H     0.82547   0.72198   0.73050   0.00000  Uiso   1.00
H1878  H     0.51181   0.72058   0.77809   0.00000  Uiso   1.00
H1879  H     0.56804   0.81162   0.71051   0.00000  Uiso   1.00
H1880  H     0.52136   0.79294   0.71386   0.00000  Uiso   1.00
C1881  C     0.24437   0.25844   0.74608   0.00000  Uiso   1.00
C1882  C     0.25892   0.28402   0.76332   0.00000  Uiso   1.00
C1883  C     0.24848   0.30039   0.76369   0.00000  Uiso   1.00
C1884  C     0.22303   0.29093   0.74519   0.00000  Uiso   1.00
C1885  C     0.20844   0.26516   0.72843   0.00000  Uiso   1.00
C1886  C     0.21896   0.24903   0.72914   0.00000  Uiso   1.00
C1887  C     0.26440   0.32739   0.78543   0.00000  Uiso   1.00
N1888  N     0.21225   0.30756   0.74407   0.00000  Uiso   1.00
C1889  C     0.18830   0.29965   0.73319   0.00000  Uiso   1.00
C1890  C     0.17765   0.31726   0.73209   0.00000  Uiso   1.00
O1891  O     0.21701   0.35398   0.73128   0.00000  Uiso   1.00
C1892  C     0.19360   0.34432   0.73180   0.00000  Uiso   1.00
H1893  H     0.27942   0.29123   0.77809   0.00000  Uiso   1.00
H1894  H     0.18838   0.25641   0.71051   0.00000  Uiso   1.00
H1895  H     0.20706   0.22841   0.71386   0.00000  Uiso   1.00
C1896  C     0.74437   0.25844   0.74608   0.00000  Uiso   1.00
C1897  C     0.75892   0.28402   0.76332   0.00000  Uiso   1.00
C1898  C     0.74848   0.30039   0.76369   0.00000  Uiso   1.00
C1899  C     0.72303   0.29093   0.74519   0.00000  Uiso   1.00
C1900  C     0.70844   0.26516   0.72843   0.00000  Uiso   1.00
C1901  C     0.71896   0.24903   0.72914   0.00000  Uiso   1.00
C1902  C     0.76440   0.32739   0.78543   0.00000  Uiso   1.00
N1903  N     0.71225   0.30756   0.74407   0.00000  Uiso   1.00
C1904  C     0.68830   0.29965   0.73319   0.00000  Uiso   1.00
C1905  C     0.67765   0.31726   0.73209   0.00000  Uiso   1.00
O1906  O     0.71701   0.35398   0.73128   0.00000  Uiso   1.00
C1907  C     0.69360   0.34432   0.73180   0.00000  Uiso   1.00
H1908  H     0.77942   0.29123   0.77809   0.00000  Uiso   1.00
H1909  H     0.68838   0.25641   0.71051   0.00000  Uiso   1.00
H1910  H     0.70706   0.22841   0.71386   0.00000  Uiso   1.00
C1911  C     0.24437   0.75844   0.74608   0.00000  Uiso   1.00
C1912  C     0.25892   0.78402   0.76332   0.00000  Uiso   1.00
C1913  C     0.24848   0.80039   0.76369   0.00000  Uiso   1.00
C1914  C     0.22303   0.79093   0.74519   0.00000  Uiso   1.00
C1915  C     0.20844   0.76516   0.72843   0.00000  Uiso   1.00
C1916  C     0.21896   0.74903   0.72914   0.00000  Uiso   1.00
C1917  C     0.26440   0.82739   0.78543   0.00000  Uiso   1.00
N1918  N     0.21225   0.80756   0.74407   0.00000  Uiso   1.00
C1919  C     0.18830   0.79965   0.73319   0.00000  Uiso   1.00
C1920  C     0.17765   0.81726   0.73209   0.00000  Uiso   1.00
O1921  O     0.21701   0.85398   0.73128   0.00000  Uiso   1.00
C1922  C     0.19360   0.84432   0.73180   0.00000  Uiso   1.00
H1923  H     0.27942   0.79123   0.77809   0.00000  Uiso   1.00
H1924  H     0.18838   0.75641   0.71051   0.00000  Uiso   1.00
H1925  H     0.20706   0.72841   0.71386   0.00000  Uiso   1.00
C1926  C     0.74437   0.75844   0.74608   0.00000  Uiso   1.00
C1927  C     0.75892   0.78402   0.76332   0.00000  Uiso   1.00
C1928  C     0.74848   0.80039   0.76369   0.00000  Uiso   1.00
C1929  C     0.72303   0.79093   0.74519   0.00000  Uiso   1.00
C1930  C     0.70844   0.76516   0.72843   0.00000  Uiso   1.00
C1931  C     0.71896   0.74903   0.72914   0.00000  Uiso   1.00
C1932  C     0.76440   0.82739   0.78543   0.00000  Uiso   1.00
N1933  N     0.71225   0.80756   0.74407   0.00000  Uiso   1.00
C1934  C     0.68830   0.79965   0.73319   0.00000  Uiso   1.00
C1935  C     0.67765   0.81726   0.73209   0.00000  Uiso   1.00
O1936  O     0.71701   0.85398   0.73128   0.00000  Uiso   1.00
C1937  C     0.69360   0.84432   0.73180   0.00000  Uiso   1.00
H1938  H     0.77942   0.79123   0.77809   0.00000  Uiso   1.00
H1939  H     0.68838   0.75641   0.71051   0.00000  Uiso   1.00
H1940  H     0.70706   0.72841   0.71386   0.00000  Uiso   1.00
C1941  C     0.24156   0.48593   0.74608   0.00000  Uiso   1.00
C1942  C     0.21598   0.47490   0.76332   0.00000  Uiso   1.00
C1943  C     0.19961   0.44810   0.76369   0.00000  Uiso   1.00
C1944  C     0.20907   0.43210   0.74519   0.00000  Uiso   1.00
C1945  C     0.23484   0.44327   0.72843   0.00000  Uiso   1.00
C1946  C     0.25097   0.46993   0.72914   0.00000  Uiso   1.00
C1947  C     0.17261   0.43701   0.78543   0.00000  Uiso   1.00
N1948  N     0.19244   0.40469   0.74407   0.00000  Uiso   1.00
C1949  C     0.20035   0.38865   0.73319   0.00000  Uiso   1.00
C1950  C     0.18274   0.36039   0.73209   0.00000  Uiso   1.00
O1951  O     0.14602   0.36302   0.73128   0.00000  Uiso   1.00
C1952  C     0.15568   0.34928   0.73180   0.00000  Uiso   1.00
H1953  H     0.20877   0.48819   0.77809   0.00000  Uiso   1.00
H1954  H     0.24359   0.43196   0.71051   0.00000  Uiso   1.00
H1955  H     0.27159   0.47864   0.71386   0.00000  Uiso   1.00
C1956  C     0.74156   0.48593   0.74608   0.00000  Uiso   1.00
C1957  C     0.71598   0.47490   0.76332   0.00000  Uiso   1.00
C1958  C     0.69961   0.44810   0.76369   0.00000  Uiso   1.00
C1959  C     0.70907   0.43210   0.74519   0.00000  Uiso   1.00
C1960  C     0.73484   0.44327   0.72843   0.00000  Uiso   1.00
C1961  C     0.75097   0.46993   0.72914   0.00000  Uiso   1.00
C1962  C     0.67261   0.43701   0.78543   0.00000  Uiso   1.00
N1963  N     0.69244   0.40469   0.74407   0.00000  Uiso   1.00
C1964  C     0.70035   0.38865   0.73319   0.00000  Uiso   1.00
C1965  C     0.68274   0.36039   0.73209   0.00000  Uiso   1.00
O1966  O     0.64602   0.36302   0.73128   0.00000  Uiso   1.00
C1967  C     0.65568   0.34928   0.73180   0.00000  Uiso   1.00
H1968  H     0.70877   0.48819   0.77809   0.00000  Uiso   1.00
H1969  H     0.74359   0.43196   0.71051   0.00000  Uiso   1.00
H1970  H     0.77159   0.47864   0.71386   0.00000  Uiso   1.00
C1971  C     0.24156   0.98593   0.74608   0.00000  Uiso   1.00
C1972  C     0.21598   0.97490   0.76332   0.00000  Uiso   1.00
C1973  C     0.19961   0.94810   0.76369   0.00000  Uiso   1.00
C1974  C     0.20907   0.93210   0.74519   0.00000  Uiso   1.00
C1975  C     0.23484   0.94327   0.72843   0.00000  Uiso   1.00
C1976  C     0.25097   0.96993   0.72914   0.00000  Uiso   1.00
C1977  C     0.17261   0.93701   0.78543   0.00000  Uiso   1.00
N1978  N     0.19244   0.90469   0.74407   0.00000  Uiso   1.00
C1979  C     0.20035   0.88865   0.73319   0.00000  Uiso   1.00
C1980  C     0.18274   0.86039   0.73209   0.00000  Uiso   1.00
O1981  O     0.14602   0.86302   0.73128   0.00000  Uiso   1.00
C1982  C     0.15568   0.84928   0.73180   0.00000  Uiso   1.00
H1983  H     0.20877   0.98819   0.77809   0.00000  Uiso   1.00
H1984  H     0.24359   0.93196   0.71051   0.00000  Uiso   1.00
H1985  H     0.27159   0.97864   0.71386   0.00000  Uiso   1.00
C1986  C     0.74156   0.98593   0.74608   0.00000  Uiso   1.00
C1987  C     0.71598   0.97490   0.76332   0.00000  Uiso   1.00
C1988  C     0.69961   0.94810   0.76369   0.00000  Uiso   1.00
C1989  C     0.70907   0.93210   0.74519   0.00000  Uiso   1.00
C1990  C     0.73484   0.94327   0.72843   0.00000  Uiso   1.00
C1991  C     0.75097   0.96993   0.72914   0.00000  Uiso   1.00
C1992  C     0.67261   0.93701   0.78543   0.00000  Uiso   1.00
N1993  N     0.69244   0.90469   0.74407   0.00000  Uiso   1.00
C1994  C     0.70035   0.88865   0.73319   0.00000  Uiso   1.00
C1995  C     0.68274   0.86039   0.73209   0.00000  Uiso   1.00
O1996  O     0.64602   0.86302   0.73128   0.00000  Uiso   1.00
C1997  C     0.65568   0.84928   0.73180   0.00000  Uiso   1.00
H1998  H     0.70877   0.98819   0.77809   0.00000  Uiso   1.00
H1999  H     0.74359   0.93196   0.71051   0.00000  Uiso   1.00
H2000  H     0.77159   0.97864   0.71386   0.00000  Uiso   1.00
C2001  C     0.48593   0.24437   0.91275   0.00000  Uiso   1.00
C2002  C     0.47490   0.25892   0.92999   0.00000  Uiso   1.00
C2003  C     0.44810   0.24848   0.93036   0.00000  Uiso   1.00
C2004  C     0.43210   0.22303   0.91186   0.00000  Uiso   1.00
C2005  C     0.44327   0.20844   0.89510   0.00000  Uiso   1.00
C2006  C     0.46993   0.21896   0.89581   0.00000  Uiso   1.00
C2007  C     0.43701   0.26440   0.95210   0.00000  Uiso   1.00
N2008  N     0.40469   0.21225   0.91073   0.00000  Uiso   1.00
C2009  C     0.38865   0.18830   0.89986   0.00000  Uiso   1.00
C2010  C     0.36039   0.17765   0.89876   0.00000  Uiso   1.00
O2011  O     0.36302   0.21701   0.89795   0.00000  Uiso   1.00
C2012  C     0.34928   0.19360   0.89846   0.00000  Uiso   1.00
F2013  F     0.24962   0.33299   0.98609   0.00000  Uiso   1.00
F2014  F     0.28547   0.33000   0.98042   0.00000  Uiso   1.00
F2015  F     0.27320   0.34501   0.91059   0.00000  Uiso   1.00
H2016  H     0.22592   0.32729   0.91451   0.00000  Uiso   1.00
H2017  H     0.17453   0.27802   0.89716   0.00000  Uiso   1.00
H2018  H     0.48819   0.27942   0.94476   0.00000  Uiso   1.00
H2019  H     0.43196   0.18838   0.87718   0.00000  Uiso   1.00
H2020  H     0.47864   0.20706   0.88052   0.00000  Uiso   1.00
C2021  C     0.98593   0.24437   0.91275   0.00000  Uiso   1.00
C2022  C     0.97490   0.25892   0.92999   0.00000  Uiso   1.00
C2023  C     0.94810   0.24848   0.93036   0.00000  Uiso   1.00
C2024  C     0.93210   0.22303   0.91186   0.00000  Uiso   1.00
C2025  C     0.94327   0.20844   0.89510   0.00000  Uiso   1.00
C2026  C     0.96993   0.21896   0.89581   0.00000  Uiso   1.00
C2027  C     0.93701   0.26440   0.95210   0.00000  Uiso   1.00
N2028  N     0.90469   0.21225   0.91073   0.00000  Uiso   1.00
C2029  C     0.88865   0.18830   0.89986   0.00000  Uiso   1.00
C2030  C     0.86039   0.17765   0.89876   0.00000  Uiso   1.00
O2031  O     0.86302   0.21701   0.89795   0.00000  Uiso   1.00
C2032  C     0.84928   0.19360   0.89846   0.00000  Uiso   1.00
F2033  F     0.74962   0.33299   0.98609   0.00000  Uiso   1.00
F2034  F     0.78547   0.33000   0.98042   0.00000  Uiso   1.00
F2035  F     0.77320   0.34501   0.91059   0.00000  Uiso   1.00
H2036  H     0.72592   0.32729   0.91451   0.00000  Uiso   1.00
H2037  H     0.67453   0.27802   0.89716   0.00000  Uiso   1.00
H2038  H     0.98819   0.27942   0.94476   0.00000  Uiso   1.00
H2039  H     0.93196   0.18838   0.87718   0.00000  Uiso   1.00
H2040  H     0.97864   0.20706   0.88052   0.00000  Uiso   1.00
C2041  C     0.48593   0.74437   0.91275   0.00000  Uiso   1.00
C2042  C     0.47490   0.75892   0.92999   0.00000  Uiso   1.00
C2043  C     0.44810   0.74848   0.93036   0.00000  Uiso   1.00
C2044  C     0.43210   0.72303   0.91186   0.00000  Uiso   1.00
C2045  C     0.44327   0.70844   0.89510   0.00000  Uiso   1.00
C2046  C     0.46993   0.71896   0.89581   0.00000  Uiso   1.00
C2047  C     0.43701   0.76440   0.95210   0.00000  Uiso   1.00
N2048  N     0.40469   0.71225   0.91073   0.00000  Uiso   1.00
C2049  C     0.38865   0.68830   0.89986   0.00000  Uiso   1.00
C2050  C     0.36039   0.67765   0.89876   0.00000  Uiso   1.00
O2051  O     0.36302   0.71701   0.89795   0.00000  Uiso   1.00
C2052  C     0.34928   0.69360   0.89846   0.00000  Uiso   1.00
F2053  F     0.24962   0.83299   0.98609   0.00000  Uiso   1.00
F2054  F     0.28547   0.83000   0.98042   0.00000  Uiso   1.00
F2055  F     0.27320   0.84501   0.91059   0.00000  Uiso   1.00
H2056  H     0.22592   0.82729   0.91451   0.00000  Uiso   1.00
H2057  H     0.17453   0.77802   0.89716   0.00000  Uiso   1.00
H2058  H     0.48819   0.77942   0.94476   0.00000  Uiso   1.00
H2059  H     0.43196   0.68838   0.87718   0.00000  Uiso   1.00
H2060  H     0.47864   0.70706   0.88052   0.00000  Uiso   1.00
C2061  C     0.98593   0.74437   0.91275   0.00000  Uiso   1.00
C2062  C     0.97490   0.75892   0.92999   0.00000  Uiso   1.00
C2063  C     0.94810   0.74848   0.93036   0.00000  Uiso   1.00
C2064  C     0.93210   0.72303   0.91186   0.00000  Uiso   1.00
C2065  C     0.94327   0.70844   0.89510   0.00000  Uiso   1.00
C2066  C     0.96993   0.71896   0.89581   0.00000  Uiso   1.00
C2067  C     0.93701   0.76440   0.95210   0.00000  Uiso   1.00
N2068  N     0.90469   0.71225   0.91073   0.00000  Uiso   1.00
C2069  C     0.88865   0.68830   0.89986   0.00000  Uiso   1.00
C2070  C     0.86039   0.67765   0.89876   0.00000  Uiso   1.00
O2071  O     0.86302   0.71701   0.89795   0.00000  Uiso   1.00
C2072  C     0.84928   0.69360   0.89846   0.00000  Uiso   1.00
F2073  F     0.74962   0.83299   0.98609   0.00000  Uiso   1.00
F2074  F     0.78547   0.83000   0.98042   0.00000  Uiso   1.00
F2075  F     0.77320   0.84501   0.91059   0.00000  Uiso   1.00
H2076  H     0.72592   0.82729   0.91451   0.00000  Uiso   1.00
H2077  H     0.67453   0.77802   0.89716   0.00000  Uiso   1.00
H2078  H     0.98819   0.77942   0.94476   0.00000  Uiso   1.00
H2079  H     0.93196   0.68838   0.87718   0.00000  Uiso   1.00
H2080  H     0.97864   0.70706   0.88052   0.00000  Uiso   1.00
C2081  C     0.25563   0.24156   0.91275   0.00000  Uiso   1.00
C2082  C     0.24108   0.21598   0.92999   0.00000  Uiso   1.00
C2083  C     0.25152   0.19961   0.93036   0.00000  Uiso   1.00
C2084  C     0.27697   0.20907   0.91186   0.00000  Uiso   1.00
C2085  C     0.29156   0.23484   0.89510   0.00000  Uiso   1.00
C2086  C     0.28104   0.25097   0.89581   0.00000  Uiso   1.00
C2087  C     0.23560   0.17261   0.95210   0.00000  Uiso   1.00
N2088  N     0.28775   0.19244   0.91073   0.00000  Uiso   1.00
C2089  C     0.31170   0.20035   0.89986   0.00000  Uiso   1.00
C2090  C     0.32235   0.18274   0.89876   0.00000  Uiso   1.00
O2091  O     0.28299   0.14602   0.89795   0.00000  Uiso   1.00
C2092  C     0.30640   0.15568   0.89846   0.00000  Uiso   1.00
H2093  H     0.22058   0.20877   0.94476   0.00000  Uiso   1.00
H2094  H     0.31162   0.24359   0.87718   0.00000  Uiso   1.00
H2095  H     0.29294   0.27159   0.88052   0.00000  Uiso   1.00
C2096  C     0.75563   0.24156   0.91275   0.00000  Uiso   1.00
C2097  C     0.74108   0.21598   0.92999   0.00000  Uiso   1.00
C2098  C     0.75152   0.19961   0.93036   0.00000  Uiso   1.00
C2099  C     0.77697   0.20907   0.91186   0.00000  Uiso   1.00
C2100  C     0.79156   0.23484   0.89510   0.00000  Uiso   1.00
C2101  C     0.78104   0.25097   0.89581   0.00000  Uiso   1.00
C2102  C     0.73560   0.17261   0.95210   0.00000  Uiso   1.00
N2103  N     0.78775   0.19244   0.91073   0.00000  Uiso   1.00
C2104  C     0.81170   0.20035   0.89986   0.00000  Uiso   1.00
C2105  C     0.82235   0.18274   0.89876   0.00000  Uiso   1.00
O2106  O     0.78299   0.14602   0.89795   0.00000  Uiso   1.00
C2107  C     0.80640   0.15568   0.89846   0.00000  Uiso   1.00
H2108  H     0.72058   0.20877   0.94476   0.00000  Uiso   1.00
H2109  H     0.81162   0.24359   0.87718   0.00000  Uiso   1.00
H2110  H     0.79294   0.27159   0.88052   0.00000  Uiso   1.00
C2111  C     0.25563   0.74156   0.91275   0.00000  Uiso   1.00
C2112  C     0.24108   0.71598   0.92999   0.00000  Uiso   1.00
C2113  C     0.25152   0.69961   0.93036   0.00000  Uiso   1.00
C2114  C     0.27697   0.70907   0.91186   0.00000  Uiso   1.00
C2115  C     0.29156   0.73484   0.89510   0.00000  Uiso   1.00
C2116  C     0.28104   0.75097   0.89581   0.00000  Uiso   1.00
C2117  C     0.23560   0.67261   0.95210   0.00000  Uiso   1.00
N2118  N     0.28775   0.69244   0.91073   0.00000  Uiso   1.00
C2119  C     0.31170   0.70035   0.89986   0.00000  Uiso   1.00
C2120  C     0.32235   0.68274   0.89876   0.00000  Uiso   1.00
O2121  O     0.28299   0.64602   0.89795   0.00000  Uiso   1.00
C2122  C     0.30640   0.65568   0.89846   0.00000  Uiso   1.00
H2123  H     0.22058   0.70877   0.94476   0.00000  Uiso   1.00
H2124  H     0.31162   0.74359   0.87718   0.00000  Uiso   1.00
H2125  H     0.29294   0.77159   0.88052   0.00000  Uiso   1.00
C2126  C     0.75563   0.74156   0.91275   0.00000  Uiso   1.00
C2127  C     0.74108   0.71598   0.92999   0.00000  Uiso   1.00
C2128  C     0.75152   0.69961   0.93036   0.00000  Uiso   1.00
C2129  C     0.77697   0.70907   0.91186   0.00000  Uiso   1.00
C2130  C     0.79156   0.73484   0.89510   0.00000  Uiso   1.00
C2131  C     0.78104   0.75097   0.89581   0.00000  Uiso   1.00
C2132  C     0.73560   0.67261   0.95210   0.00000  Uiso   1.00
N2133  N     0.78775   0.69244   0.91073   0.00000  Uiso   1.00
C2134  C     0.81170   0.70035   0.89986   0.00000  Uiso   1.00
C2135  C     0.82235   0.68274   0.89876   0.00000  Uiso   1.00
O2136  O     0.78299   0.64602   0.89795   0.00000  Uiso   1.00
C2137  C     0.80640   0.65568   0.89846   0.00000  Uiso   1.00
H2138  H     0.72058   0.70877   0.94476   0.00000  Uiso   1.00
H2139  H     0.81162   0.74359   0.87718   0.00000  Uiso   1.00
H2140  H     0.79294   0.77159   0.88052   0.00000  Uiso   1.00
C2141  C     0.25844   0.01407   0.91275   0.00000  Uiso   1.00
C2142  C     0.28402   0.02510   0.92999   0.00000  Uiso   1.00
C2143  C     0.30039   0.05190   0.93036   0.00000  Uiso   1.00
C2144  C     0.29093   0.06790   0.91186   0.00000  Uiso   1.00
C2145  C     0.26516   0.05673   0.89510   0.00000  Uiso   1.00
C2146  C     0.24903   0.03007   0.89581   0.00000  Uiso   1.00
C2147  C     0.32739   0.06299   0.95210   0.00000  Uiso   1.00
N2148  N     0.30756   0.09531   0.91073   0.00000  Uiso   1.00
C2149  C     0.29965   0.11135   0.89986   0.00000  Uiso   1.00
C2150  C     0.31726   0.13961   0.89876   0.00000  Uiso   1.00
O2151  O     0.35398   0.13698   0.89795   0.00000  Uiso   1.00
C2152  C     0.34432   0.15072   0.89846   0.00000  Uiso   1.00
H2153  H     0.29123   0.01181   0.94476   0.00000  Uiso   1.00
H2154  H     0.25641   0.06804   0.87718   0.00000  Uiso   1.00
H2155  H     0.22841   0.02136   0.88052   0.00000  Uiso   1.00
C2156  C     0.75844   0.01407   0.91275   0.00000  Uiso   1.00
C2157  C     0.78402   0.02510   0.92999   0.00000  Uiso   1.00
C2158  C     0.80039   0.05190   0.93036   0.00000  Uiso   1.00
C2159  C     0.79093   0.06790   0.91186   0.00000  Uiso   1.00
C2160  C     0.76516   0.05673   0.89510   0.00000  Uiso   1.00
C2161  C     0.74903   0.03007   0.89581   0.00000  Uiso   1.00
C2162  C     0.82739   0.06299   0.95210   0.00000  Uiso   1.00
N2163  N     0.80756   0.09531   0.91073   0.00000  Uiso   1.00
C2164  C     0.79965   0.11135   0.89986   0.00000  Uiso   1.00
C2165  C     0.81726   0.13961   0.89876   0.00000  Uiso   1.00
O2166  O     0.85398   0.13698   0.89795   0.00000  Uiso   1.00
C2167  C     0.84432   0.15072   0.89846   0.00000  Uiso   1.00
H2168  H     0.79123   0.01181   0.94476   0.00000  Uiso   1.00
H2169  H     0.75641   0.06804   0.87718   0.00000  Uiso   1.00
H2170  H     0.72841   0.02136   0.88052   0.00000  Uiso   1.00
C2171  C     0.25844   0.51407   0.91275   0.00000  Uiso   1.00
C2172  C     0.28402   0.52510   0.92999   0.00000  Uiso   1.00
C2173  C     0.30039   0.55190   0.93036   0.00000  Uiso   1.00
C2174  C     0.29093   0.56790   0.91186   0.00000  Uiso   1.00
C2175  C     0.26516   0.55673   0.89510   0.00000  Uiso   1.00
C2176  C     0.24903   0.53007   0.89581   0.00000  Uiso   1.00
C2177  C     0.32739   0.56299   0.95210   0.00000  Uiso   1.00
N2178  N     0.30756   0.59531   0.91073   0.00000  Uiso   1.00
C2179  C     0.29965   0.61135   0.89986   0.00000  Uiso   1.00
C2180  C     0.31726   0.63961   0.89876   0.00000  Uiso   1.00
O2181  O     0.35398   0.63698   0.89795   0.00000  Uiso   1.00
C2182  C     0.34432   0.65072   0.89846   0.00000  Uiso   1.00
H2183  H     0.29123   0.51181   0.94476   0.00000  Uiso   1.00
H2184  H     0.25641   0.56804   0.87718   0.00000  Uiso   1.00
H2185  H     0.22841   0.52136   0.88052   0.00000  Uiso   1.00
C2186  C     0.75844   0.51407   0.91275   0.00000  Uiso   1.00
C2187  C     0.78402   0.52510   0.92999   0.00000  Uiso   1.00
C2188  C     0.80039   0.55190   0.93036   0.00000  Uiso   1.00
C2189  C     0.79093   0.56790   0.91186   0.00000  Uiso   1.00
C2190  C     0.76516   0.55673   0.89510   0.00000  Uiso   1.00
C2191  C     0.74903   0.53007   0.89581   0.00000  Uiso   1.00
C2192  C     0.82739   0.56299   0.95210   0.00000  Uiso   1.00
N2193  N     0.80756   0.59531   0.91073   0.00000  Uiso   1.00
C2194  C     0.79965   0.61135   0.89986   0.00000  Uiso   1.00
C2195  C     0.81726   0.63961   0.89876   0.00000  Uiso   1.00
O2196  O     0.85398   0.63698   0.89795   0.00000  Uiso   1.00
C2197  C     0.84432   0.65072   0.89846   0.00000  Uiso   1.00
H2198  H     0.79123   0.51181   0.94476   0.00000  Uiso   1.00
H2199  H     0.75641   0.56804   0.87718   0.00000  Uiso   1.00
H2200  H     0.72841   0.52136   0.88052   0.00000  Uiso   1.00
C2201  C     0.01407   0.25563   0.91275   0.00000  Uiso   1.00
C2202  C     0.02510   0.24108   0.92999   0.00000  Uiso   1.00
C2203  C     0.05190   0.25152   0.93036   0.00000  Uiso   1.00
C2204  C     0.06790   0.27697   0.91186   0.00000  Uiso   1.00
C2205  C     0.05673   0.29156   0.89510   0.00000  Uiso   1.00
C2206  C     0.03007   0.28104   0.89581   0.00000  Uiso   1.00
C2207  C     0.06299   0.23560   0.95210   0.00000  Uiso   1.00
N2208  N     0.09531   0.28775   0.91073   0.00000  Uiso   1.00
C2209  C     0.11135   0.31170   0.89986   0.00000  Uiso   1.00
C2210  C     0.13961   0.32235   0.89876   0.00000  Uiso   1.00
O2211  O     0.13698   0.28299   0.89795   0.00000  Uiso   1.00
C2212  C     0.15072   0.30640   0.89846   0.00000  Uiso   1.00
F2213  F     0.25038   0.16701   0.98609   0.00000  Uiso   1.00
F2214  F     0.21453   0.17000   0.98042   0.00000  Uiso   1.00
F2215  F     0.22680   0.15499   0.91059   0.00000  Uiso   1.00
H2216  H     0.27408   0.17271   0.91451   0.00000  Uiso   1.00
H2217  H     0.32547   0.22198   0.89716   0.00000  Uiso   1.00
H2218  H     0.01181   0.22058   0.94476   0.00000  Uiso   1.00
H2219  H     0.06804   0.31162   0.87718   0.00000  Uiso   1.00
H2220  H     0.02136   0.29294   0.88052   0.00000  Uiso   1.00
C2221  C     0.51407   0.25563   0.91275   0.00000  Uiso   1.00
C2222  C     0.52510   0.24108   0.92999   0.00000  Uiso   1.00
C2223  C     0.55190   0.25152   0.93036   0.00000  Uiso   1.00
C2224  C     0.56790   0.27697   0.91186   0.00000  Uiso   1.00
C2225  C     0.55673   0.29156   0.89510   0.00000  Uiso   1.00
C2226  C     0.53007   0.28104   0.89581   0.00000  Uiso   1.00
C2227  C     0.56299   0.23560   0.95210   0.00000  Uiso   1.00
N2228  N     0.59531   0.28775   0.91073   0.00000  Uiso   1.00
C2229  C     0.61135   0.31170   0.89986   0.00000  Uiso   1.00
C2230  C     0.63961   0.32235   0.89876   0.00000  Uiso   1.00
O2231  O     0.63698   0.28299   0.89795   0.00000  Uiso   1.00
C2232  C     0.65072   0.30640   0.89846   0.00000  Uiso   1.00
F2233  F     0.75038   0.16701   0.98609   0.00000  Uiso   1.00
F2234  F     0.71453   0.17000   0.98042   0.00000  Uiso   1.00
F2235  F     0.72680   0.15499   0.91059   0.00000  Uiso   1.00
H2236  H     0.77408   0.17271   0.91451   0.00000  Uiso   1.00
H2237  H     0.82547   0.22198   0.89716   0.00000  Uiso   1.00
H2238  H     0.51181   0.22058   0.94476   0.00000  Uiso   1.00
H2239  H     0.56804   0.31162   0.87718   0.00000  Uiso   1.00
H2240  H     0.52136   0.29294   0.88052   0.00000  Uiso   1.00
C2241  C     0.01407   0.75563   0.91275   0.00000  Uiso   1.00
C2242  C     0.02510   0.74108   0.92999   0.00000  Uiso   1.00
C2243  C     0.05190   0.75152   0.93036   0.00000  Uiso   1.00
C2244  C     0.06790   0.77697   0.91186   0.00000  Uiso   1.00
C2245  C     0.05673   0.79156   0.89510   0.00000  Uiso   1.00
C2246  C     0.03007   0.78104   0.89581   0.00000  Uiso   1.00
C2247  C     0.06299   0.73560   0.95210   0.00000  Uiso   1.00
N2248  N     0.09531   0.78775   0.91073   0.00000  Uiso   1.00
C2249  C     0.11135   0.81170   0.89986   0.00000  Uiso   1.00
C2250  C     0.13961   0.82235   0.89876   0.00000  Uiso   1.00
O2251  O     0.13698   0.78299   0.89795   0.00000  Uiso   1.00
C2252  C     0.15072   0.80640   0.89846   0.00000  Uiso   1.00
F2253  F     0.25038   0.66701   0.98609   0.00000  Uiso   1.00
F2254  F     0.21453   0.67000   0.98042   0.00000  Uiso   1.00
F2255  F     0.22680   0.65499   0.91059   0.00000  Uiso   1.00
H2256  H     0.27408   0.67271   0.91451   0.00000  Uiso   1.00
H2257  H     0.32547   0.72198   0.89716   0.00000  Uiso   1.00
H2258  H     0.01181   0.72058   0.94476   0.00000  Uiso   1.00
H2259  H     0.06804   0.81162   0.87718   0.00000  Uiso   1.00
H2260  H     0.02136   0.79294   0.88052   0.00000  Uiso   1.00
C2261  C     0.51407   0.75563   0.91275   0.00000  Uiso   1.00
C2262  C     0.52510   0.74108   0.92999   0.00000  Uiso   1.00
C2263  C     0.55190   0.75152   0.93036   0.00000  Uiso   1.00
C2264  C     0.56790   0.77697   0.91186   0.00000  Uiso   1.00
C2265  C     0.55673   0.79156   0.89510   0.00000  Uiso   1.00
C2266  C     0.53007   0.78104   0.89581   0.00000  Uiso   1.00
C2267  C     0.56299   0.73560   0.95210   0.00000  Uiso   1.00
N2268  N     0.59531   0.78775   0.91073   0.00000  Uiso   1.00
C2269  C     0.61135   0.81170   0.89986   0.00000  Uiso   1.00
C2270  C     0.63961   0.82235   0.89876   0.00000  Uiso   1.00
O2271  O     0.63698   0.78299   0.89795   0.00000  Uiso   1.00
C2272  C     0.65072   0.80640   0.89846   0.00000  Uiso   1.00
F2273  F     0.75038   0.66701   0.98609   0.00000  Uiso   1.00
F2274  F     0.71453   0.67000   0.98042   0.00000  Uiso   1.00
F2275  F     0.72680   0.65499   0.91059   0.00000  Uiso   1.00
H2276  H     0.77408   0.67271   0.91451   0.00000  Uiso   1.00
H2277  H     0.82547   0.72198   0.89716   0.00000  Uiso   1.00
H2278  H     0.51181   0.72058   0.94476   0.00000  Uiso   1.00
H2279  H     0.56804   0.81162   0.87718   0.00000  Uiso   1.00
H2280  H     0.52136   0.79294   0.88052   0.00000  Uiso   1.00
C2281  C     0.24437   0.25844   0.91275   0.00000  Uiso   1.00
C2282  C     0.25892   0.28402   0.92999   0.00000  Uiso   1.00
C2283  C     0.24848   0.30039   0.93036   0.00000  Uiso   1.00
C2284  C     0.22303   0.29093   0.91186   0.00000  Uiso   1.00
C2285  C     0.20844   0.26516   0.89510   0.00000  Uiso   1.00
C2286  C     0.21896   0.24903   0.89581   0.00000  Uiso   1.00
C2287  C     0.26440   0.32739   0.95210   0.00000  Uiso   1.00
N2288  N     0.21225   0.30756   0.91073   0.00000  Uiso   1.00
C2289  C     0.18830   0.29965   0.89986   0.00000  Uiso   1.00
C2290  C     0.17765   0.31726   0.89876   0.00000  Uiso   1.00
O2291  O     0.21701   0.35398   0.89795   0.00000  Uiso   1.00
C2292  C     0.19360   0.34432   0.89846   0.00000  Uiso   1.00
H2293  H     0.27942   0.29123   0.94476   0.00000  Uiso   1.00
H2294  H     0.18838   0.25641   0.87718   0.00000  Uiso   1.00
H2295  H     0.20706   0.22841   0.88052   0.00000  Uiso   1.00
C2296  C     0.74437   0.25844   0.91275   0.00000  Uiso   1.00
C2297  C     0.75892   0.28402   0.92999   0.00000  Uiso   1.00
C2298  C     0.74848   0.30039   0.93036   0.00000  Uiso   1.00
C2299  C     0.72303   0.29093   0.91186   0.00000  Uiso   1.00
C2300  C     0.70844   0.26516   0.89510   0.00000  Uiso   1.00
C2301  C     0.71896   0.24903   0.89581   0.00000  Uiso   1.00
C2302  C     0.76440   0.32739   0.95210   0.00000  Uiso   1.00
N2303  N     0.71225   0.30756   0.91073   0.00000  Uiso   1.00
C2304  C     0.68830   0.29965   0.89986   0.00000  Uiso   1.00
C2305  C     0.67765   0.31726   0.89876   0.00000  Uiso   1.00
O2306  O     0.71701   0.35398   0.89795   0.00000  Uiso   1.00
C2307  C     0.69360   0.34432   0.89846   0.00000  Uiso   1.00
H2308  H     0.77942   0.29123   0.94476   0.00000  Uiso   1.00
H2309  H     0.68838   0.25641   0.87718   0.00000  Uiso   1.00
H2310  H     0.70706   0.22841   0.88052   0.00000  Uiso   1.00
C2311  C     0.24437   0.75844   0.91275   0.00000  Uiso   1.00
C2312  C     0.25892   0.78402   0.92999   0.00000  Uiso   1.00
C2313  C     0.24848   0.80039   0.93036   0.00000  Uiso   1.00
C2314  C     0.22303   0.79093   0.91186   0.00000  Uiso   1.00
C2315  C     0.20844   0.76516   0.89510   0.00000  Uiso   1.00
C2316  C     0.21896   0.74903   0.89581   0.00000  Uiso   1.00
C2317  C     0.26440   0.82739   0.95210   0.00000  Uiso   1.00
N2318  N     0.21225   0.80756   0.91073   0.00000  Uiso   1.00
C2319  C     0.18830   0.79965   0.89986   0.00000  Uiso   1.00
C2320  C     0.17765   0.81726   0.89876   0.00000  Uiso   1.00
O2321  O     0.21701   0.85398   0.89795   0.00000  Uiso   1.00
C2322  C     0.19360   0.84432   0.89846   0.00000  Uiso   1.00
H2323  H     0.27942   0.79123   0.94476   0.00000  Uiso   1.00
H2324  H     0.18838   0.75641   0.87718   0.00000  Uiso   1.00
H2325  H     0.20706   0.72841   0.88052   0.00000  Uiso   1.00
C2326  C     0.74437   0.75844   0.91275   0.00000  Uiso   1.00
C2327  C     0.75892   0.78402   0.92999   0.00000  Uiso   1.00
C2328  C     0.74848   0.80039   0.93036   0.00000  Uiso   1.00
C2329  C     0.72303   0.79093   0.91186   0.00000  Uiso   1.00
C2330  C     0.70844   0.76516   0.89510   0.00000  Uiso   1.00
C2331  C     0.71896   0.74903   0.89581   0.00000  Uiso   1.00
C2332  C     0.76440   0.82739   0.95210   0.00000  Uiso   1.00
N2333  N     0.71225   0.80756   0.91073   0.00000  Uiso   1.00
C2334  C     0.68830   0.79965   0.89986   0.00000  Uiso   1.00
C2335  C     0.67765   0.81726   0.89876   0.00000  Uiso   1.00
O2336  O     0.71701   0.85398   0.89795   0.00000  Uiso   1.00
C2337  C     0.69360   0.84432   0.89846   0.00000  Uiso   1.00
H2338  H     0.77942   0.79123   0.94476   0.00000  Uiso   1.00
H2339  H     0.68838   0.75641   0.87718   0.00000  Uiso   1.00
H2340  H     0.70706   0.72841   0.88052   0.00000  Uiso   1.00
C2341  C     0.24156   0.48593   0.91275   0.00000  Uiso   1.00
C2342  C     0.21598   0.47490   0.92999   0.00000  Uiso   1.00
C2343  C     0.19961   0.44810   0.93036   0.00000  Uiso   1.00
C2344  C     0.20907   0.43210   0.91186   0.00000  Uiso   1.00
C2345  C     0.23484   0.44327   0.89510   0.00000  Uiso   1.00
C2346  C     0.25097   0.46993   0.89581   0.00000  Uiso   1.00
C2347  C     0.17261   0.43701   0.95210   0.00000  Uiso   1.00
N2348  N     0.19244   0.40469   0.91073   0.00000  Uiso   1.00
C2349  C     0.20035   0.38865   0.89986   0.00000  Uiso   1.00
C2350  C     0.18274   0.36039   0.89876   0.00000  Uiso   1.00
O2351  O     0.14602   0.36302   0.89795   0.00000  Uiso   1.00
C2352  C     0.15568   0.34928   0.89846   0.00000  Uiso   1.00
H2353  H     0.20877   0.48819   0.94476   0.00000  Uiso   1.00
H2354  H     0.24359   0.43196   0.87718   0.00000  Uiso   1.00
H2355  H     0.27159   0.47864   0.88052   0.00000  Uiso   1.00
C2356  C     0.74156   0.48593   0.91275   0.00000  Uiso   1.00
C2357  C     0.71598   0.47490   0.92999   0.00000  Uiso   1.00
C2358  C     0.69961   0.44810   0.93036   0.00000  Uiso   1.00
C2359  C     0.70907   0.43210   0.91186   0.00000  Uiso   1.00
C2360  C     0.73484   0.44327   0.89510   0.00000  Uiso   1.00
C2361  C     0.75097   0.46993   0.89581   0.00000  Uiso   1.00
C2362  C     0.67261   0.43701   0.95210   0.00000  Uiso   1.00
N2363  N     0.69244   0.40469   0.91073   0.00000  Uiso   1.00
C2364  C     0.70035   0.38865   0.89986   0.00000  Uiso   1.00
C2365  C     0.68274   0.36039   0.89876   0.00000  Uiso   1.00
O2366  O     0.64602   0.36302   0.89795   0.00000  Uiso   1.00
C2367  C     0.65568   0.34928   0.89846   0.00000  Uiso   1.00
H2368  H     0.70877   0.48819   0.94476   0.00000  Uiso   1.00
H2369  H     0.74359   0.43196   0.87718   0.00000  Uiso   1.00
H2370  H     0.77159   0.47864   0.88052   0.00000  Uiso   1.00
C2371  C     0.24156   0.98593   0.91275   0.00000  Uiso   1.00
C2372  C     0.21598   0.97490   0.92999   0.00000  Uiso   1.00
C2373  C     0.19961   0.94810   0.93036   0.00000  Uiso   1.00
C2374  C     0.20907   0.93210   0.91186   0.00000  Uiso   1.00
C2375  C     0.23484   0.94327   0.89510   0.00000  Uiso   1.00
C2376  C     0.25097   0.96993   0.89581   0.00000  Uiso   1.00
C2377  C     0.17261   0.93701   0.95210   0.00000  Uiso   1.00
N2378  N     0.19244   0.90469   0.91073   0.00000  Uiso   1.00
C2379  C     0.20035   0.88865   0.89986   0.00000  Uiso   1.00
C2380  C     0.18274   0.86039   0.89876   0.00000  Uiso   1.00
O2381  O     0.14602   0.86302   0.89795   0.00000  Uiso   1.00
C2382  C     0.15568   0.84928   0.89846   0.00000  Uiso   1.00
H2383  H     0.20877   0.98819   0.94476   0.00000  Uiso   1.00
H2384  H     0.24359   0.93196   0.87718   0.00000  Uiso   1.00
H2385  H     0.27159   0.97864   0.88052   0.00000  Uiso   1.00
C2386  C     0.74156   0.98593   0.91275   0.00000  Uiso   1.00
C2387  C     0.71598   0.97490   0.92999   0.00000  Uiso   1.00
C2388  C     0.69961   0.94810   0.93036   0.00000  Uiso   1.00
C2389  C     0.70907   0.93210   0.91186   0.00000  Uiso   1.00
C2390  C     0.73484   0.94327   0.89510   0.00000  Uiso   1.00
C2391  C     0.75097   0.96993   0.89581   0.00000  Uiso   1.00
C2392  C     0.67261   0.93701   0.95210   0.00000  Uiso   1.00
N2393  N     0.69244   0.90469   0.91073   0.00000  Uiso   1.00
C2394  C     0.70035   0.88865   0.89986   0.00000  Uiso   1.00
C2395  C     0.68274   0.86039   0.89876   0.00000  Uiso   1.00
O2396  O     0.64602   0.86302   0.89795   0.00000  Uiso   1.00
C2397  C     0.65568   0.84928   0.89846   0.00000  Uiso   1.00
H2398  H     0.70877   0.98819   0.94476   0.00000  Uiso   1.00
H2399  H     0.74359   0.93196   0.87718   0.00000  Uiso   1.00
H2400  H     0.77159   0.97864   0.88052   0.00000  Uiso   1.00
F2401  F     0.16701   0.41663   0.15276   0.00000  Uiso   1.00
F2402  F     0.17000   0.45546   0.14709   0.00000  Uiso   1.00
F2403  F     0.15499   0.42819   0.07726   0.00000  Uiso   1.00
H2404  H     0.17271   0.39862   0.08118   0.00000  Uiso   1.00
H2405  H     0.22198   0.39650   0.06383   0.00000  Uiso   1.00
F2406  F     0.66701   0.41663   0.15276   0.00000  Uiso   1.00
F2407  F     0.67000   0.45546   0.14709   0.00000  Uiso   1.00
F2408  F     0.65499   0.42819   0.07726   0.00000  Uiso   1.00
H2409  H     0.67271   0.39862   0.08118   0.00000  Uiso   1.00
H2410  H     0.72198   0.39650   0.06383   0.00000  Uiso   1.00
F2411  F     0.16701   0.91663   0.15276   0.00000  Uiso   1.00
F2412  F     0.17000   0.95546   0.14709   0.00000  Uiso   1.00
F2413  F     0.15499   0.92819   0.07726   0.00000  Uiso   1.00
H2414  H     0.17271   0.89862   0.08118   0.00000  Uiso   1.00
H2415  H     0.22198   0.89650   0.06383   0.00000  Uiso   1.00
F2416  F     0.66701   0.91663   0.15276   0.00000  Uiso   1.00
F2417  F     0.67000   0.95546   0.14709   0.00000  Uiso   1.00
F2418  F     0.65499   0.92819   0.07726   0.00000  Uiso   1.00
H2419  H     0.67271   0.89862   0.08118   0.00000  Uiso   1.00
H2420  H     0.72198   0.89650   0.06383   0.00000  Uiso   1.00
F2421  F     0.08337   0.25038   0.15276   0.00000  Uiso   1.00
F2422  F     0.04454   0.21453   0.14709   0.00000  Uiso   1.00
F2423  F     0.07181   0.22680   0.07726   0.00000  Uiso   1.00
H2424  H     0.10138   0.27408   0.08118   0.00000  Uiso   1.00
H2425  H     0.10350   0.32547   0.06383   0.00000  Uiso   1.00
F2426  F     0.58337   0.25038   0.15276   0.00000  Uiso   1.00
F2427  F     0.54454   0.21453   0.14709   0.00000  Uiso   1.00
F2428  F     0.57181   0.22680   0.07726   0.00000  Uiso   1.00
H2429  H     0.60138   0.27408   0.08118   0.00000  Uiso   1.00
H2430  H     0.60350   0.32547   0.06383   0.00000  Uiso   1.00
F2431  F     0.08337   0.75038   0.15276   0.00000  Uiso   1.00
F2432  F     0.04454   0.71453   0.14709   0.00000  Uiso   1.00
F2433  F     0.07181   0.72680   0.07726   0.00000  Uiso   1.00
H2434  H     0.10138   0.77408   0.08118   0.00000  Uiso   1.00
H2435  H     0.10350   0.82547   0.06383   0.00000  Uiso   1.00
F2436  F     0.58337   0.75038   0.15276   0.00000  Uiso   1.00
F2437  F     0.54454   0.71453   0.14709   0.00000  Uiso   1.00
F2438  F     0.57181   0.72680   0.07726   0.00000  Uiso   1.00
H2439  H     0.60138   0.77408   0.08118   0.00000  Uiso   1.00
H2440  H     0.60350   0.82547   0.06383   0.00000  Uiso   1.00
F2441  F     0.33299   0.08337   0.15276   0.00000  Uiso   1.00
F2442  F     0.33000   0.04454   0.14709   0.00000  Uiso   1.00
F2443  F     0.34501   0.07181   0.07726   0.00000  Uiso   1.00
H2444  H     0.32729   0.10138   0.08118   0.00000  Uiso   1.00
H2445  H     0.27802   0.10350   0.06383   0.00000  Uiso   1.00
F2446  F     0.83299   0.08337   0.15276   0.00000  Uiso   1.00
F2447  F     0.83000   0.04454   0.14709   0.00000  Uiso   1.00
F2448  F     0.84501   0.07181   0.07726   0.00000  Uiso   1.00
H2449  H     0.82729   0.10138   0.08118   0.00000  Uiso   1.00
H2450  H     0.77802   0.10350   0.06383   0.00000  Uiso   1.00
F2451  F     0.33299   0.58337   0.15276   0.00000  Uiso   1.00
F2452  F     0.33000   0.54454   0.14709   0.00000  Uiso   1.00
F2453  F     0.34501   0.57181   0.07726   0.00000  Uiso   1.00
H2454  H     0.32729   0.60138   0.08118   0.00000  Uiso   1.00
H2455  H     0.27802   0.60350   0.06383   0.00000  Uiso   1.00
F2456  F     0.83299   0.58337   0.15276   0.00000  Uiso   1.00
F2457  F     0.83000   0.54454   0.14709   0.00000  Uiso   1.00
F2458  F     0.84501   0.57181   0.07726   0.00000  Uiso   1.00
H2459  H     0.82729   0.60138   0.08118   0.00000  Uiso   1.00
H2460  H     0.77802   0.60350   0.06383   0.00000  Uiso   1.00
F2461  F     0.41663   0.24962   0.15276   0.00000  Uiso   1.00
F2462  F     0.45546   0.28547   0.14709   0.00000  Uiso   1.00
F2463  F     0.42819   0.27320   0.07726   0.00000  Uiso   1.00
H2464  H     0.39862   0.22592   0.08118   0.00000  Uiso   1.00
H2465  H     0.39650   0.17453   0.06383   0.00000  Uiso   1.00
F2466  F     0.91663   0.24962   0.15276   0.00000  Uiso   1.00
F2467  F     0.95546   0.28547   0.14709   0.00000  Uiso   1.00
F2468  F     0.92819   0.27320   0.07726   0.00000  Uiso   1.00
H2469  H     0.89862   0.22592   0.08118   0.00000  Uiso   1.00
H2470  H     0.89650   0.17453   0.06383   0.00000  Uiso   1.00
F2471  F     0.41663   0.74962   0.15276   0.00000  Uiso   1.00
F2472  F     0.45546   0.78547   0.14709   0.00000  Uiso   1.00
F2473  F     0.42819   0.77320   0.07726   0.00000  Uiso   1.00
H2474  H     0.39862   0.72592   0.08118   0.00000  Uiso   1.00
H2475  H     0.39650   0.67453   0.06383   0.00000  Uiso   1.00
F2476  F     0.91663   0.74962   0.15276   0.00000  Uiso   1.00
F2477  F     0.95546   0.78547   0.14709   0.00000  Uiso   1.00
F2478  F     0.92819   0.77320   0.07726   0.00000  Uiso   1.00
H2479  H     0.89862   0.72592   0.08118   0.00000  Uiso   1.00
H2480  H     0.89650   0.67453   0.06383   0.00000  Uiso   1.00
F2481  F     0.16701   0.41663   0.31942   0.00000  Uiso   1.00
F2482  F     0.17000   0.45546   0.31375   0.00000  Uiso   1.00
F2483  F     0.15499   0.42819   0.24392   0.00000  Uiso   1.00
H2484  H     0.17271   0.39862   0.24784   0.00000  Uiso   1.00
H2485  H     0.22198   0.39650   0.23050   0.00000  Uiso   1.00
F2486  F     0.66701   0.41663   0.31942   0.00000  Uiso   1.00
F2487  F     0.67000   0.45546   0.31375   0.00000  Uiso   1.00
F2488  F     0.65499   0.42819   0.24392   0.00000  Uiso   1.00
H2489  H     0.67271   0.39862   0.24784   0.00000  Uiso   1.00
H2490  H     0.72198   0.39650   0.23050   0.00000  Uiso   1.00
F2491  F     0.16701   0.91663   0.31942   0.00000  Uiso   1.00
F2492  F     0.17000   0.95546   0.31375   0.00000  Uiso   1.00
F2493  F     0.15499   0.92819   0.24392   0.00000  Uiso   1.00
H2494  H     0.17271   0.89862   0.24784   0.00000  Uiso   1.00
H2495  H     0.22198   0.89650   0.23050   0.00000  Uiso   1.00
F2496  F     0.66701   0.91663   0.31942   0.00000  Uiso   1.00
F2497  F     0.67000   0.95546   0.31375   0.00000  Uiso   1.00
F2498  F     0.65499   0.92819   0.24392   0.00000  Uiso   1.00
H2499  H     0.67271   0.89862   0.24784   0.00000  Uiso   1.00
H2500  H     0.72198   0.89650   0.23050   0.00000  Uiso   1.00
F2501  F     0.08337   0.25038   0.31942   0.00000  Uiso   1.00
F2502  F     0.04454   0.21453   0.31375   0.00000  Uiso   1.00
F2503  F     0.07181   0.22680   0.24392   0.00000  Uiso   1.00
H2504  H     0.10138   0.27408   0.24784   0.00000  Uiso   1.00
H2505  H     0.10350   0.32547   0.23050   0.00000  Uiso   1.00
F2506  F     0.58337   0.25038   0.31942   0.00000  Uiso   1.00
F2507  F     0.54454   0.21453   0.31375   0.00000  Uiso   1.00
F2508  F     0.57181   0.22680   0.24392   0.00000  Uiso   1.00
H2509  H     0.60138   0.27408   0.24784   0.00000  Uiso   1.00
H2510  H     0.60350   0.32547   0.23050   0.00000  Uiso   1.00
F2511  F     0.08337   0.75038   0.31942   0.00000  Uiso   1.00
F2512  F     0.04454   0.71453   0.31375   0.00000  Uiso   1.00
F2513  F     0.07181   0.72680   0.24392   0.00000  Uiso   1.00
H2514  H     0.10138   0.77408   0.24784   0.00000  Uiso   1.00
H2515  H     0.10350   0.82547   0.23050   0.00000  Uiso   1.00
F2516  F     0.58337   0.75038   0.31942   0.00000  Uiso   1.00
F2517  F     0.54454   0.71453   0.31375   0.00000  Uiso   1.00
F2518  F     0.57181   0.72680   0.24392   0.00000  Uiso   1.00
H2519  H     0.60138   0.77408   0.24784   0.00000  Uiso   1.00
H2520  H     0.60350   0.82547   0.23050   0.00000  Uiso   1.00
F2521  F     0.33299   0.08337   0.31942   0.00000  Uiso   1.00
F2522  F     0.33000   0.04454   0.31375   0.00000  Uiso   1.00
F2523  F     0.34501   0.07181   0.24392   0.00000  Uiso   1.00
H2524  H     0.32729   0.10138   0.24784   0.00000  Uiso   1.00
H2525  H     0.27802   0.10350   0.23050   0.00000  Uiso   1.00
F2526  F     0.83299   0.08337   0.31942   0.00000  Uiso   1.00
F2527  F     0.83000   0.04454   0.31375   0.00000  Uiso   1.00
F2528  F     0.84501   0.07181   0.24392   0.00000  Uiso   1.00
H2529  H     0.82729   0.10138   0.24784   0.00000  Uiso   1.00
H2530  H     0.77802   0.10350   0.23050   0.00000  Uiso   1.00
F2531  F     0.33299   0.58337   0.31942   0.00000  Uiso   1.00
F2532  F     0.33000   0.54454   0.31375   0.00000  Uiso   1.00
F2533  F     0.34501   0.57181   0.24392   0.00000  Uiso   1.00
H2534  H     0.32729   0.60138   0.24784   0.00000  Uiso   1.00
H2535  H     0.27802   0.60350   0.23050   0.00000  Uiso   1.00
F2536  F     0.83299   0.58337   0.31942   0.00000  Uiso   1.00
F2537  F     0.83000   0.54454   0.31375   0.00000  Uiso   1.00
F2538  F     0.84501   0.57181   0.24392   0.00000  Uiso   1.00
H2539  H     0.82729   0.60138   0.24784   0.00000  Uiso   1.00
H2540  H     0.77802   0.60350   0.23050   0.00000  Uiso   1.00
F2541  F     0.41663   0.24962   0.31942   0.00000  Uiso   1.00
F2542  F     0.45546   0.28547   0.31375   0.00000  Uiso   1.00
F2543  F     0.42819   0.27320   0.24392   0.00000  Uiso   1.00
H2544  H     0.39862   0.22592   0.24784   0.00000  Uiso   1.00
H2545  H     0.39650   0.17453   0.23050   0.00000  Uiso   1.00
F2546  F     0.91663   0.24962   0.31942   0.00000  Uiso   1.00
F2547  F     0.95546   0.28547   0.31375   0.00000  Uiso   1.00
F2548  F     0.92819   0.27320   0.24392   0.00000  Uiso   1.00
H2549  H     0.89862   0.22592   0.24784   0.00000  Uiso   1.00
H2550  H     0.89650   0.17453   0.23050   0.00000  Uiso   1.00
F2551  F     0.41663   0.74962   0.31942   0.00000  Uiso   1.00
F2552  F     0.45546   0.78547   0.31375   0.00000  Uiso   1.00
F2553  F     0.42819   0.77320   0.24392   0.00000  Uiso   1.00
H2554  H     0.39862   0.72592   0.24784   0.00000  Uiso   1.00
H2555  H     0.39650   0.67453   0.23050   0.00000  Uiso   1.00
F2556  F     0.91663   0.74962   0.31942   0.00000  Uiso   1.00
F2557  F     0.95546   0.78547   0.31375   0.00000  Uiso   1.00
F2558  F     0.92819   0.77320   0.24392   0.00000  Uiso   1.00
H2559  H     0.89862   0.72592   0.24784   0.00000  Uiso   1.00
H2560  H     0.89650   0.67453   0.23050   0.00000  Uiso   1.00
F2561  F     0.16701   0.41663   0.48609   0.00000  Uiso   1.00
F2562  F     0.17000   0.45546   0.48042   0.00000  Uiso   1.00
F2563  F     0.15499   0.42819   0.41059   0.00000  Uiso   1.00
H2564  H     0.17271   0.39862   0.41451   0.00000  Uiso   1.00
H2565  H     0.22198   0.39650   0.39716   0.00000  Uiso   1.00
F2566  F     0.66701   0.41663   0.48609   0.00000  Uiso   1.00
F2567  F     0.67000   0.45546   0.48042   0.00000  Uiso   1.00
F2568  F     0.65499   0.42819   0.41059   0.00000  Uiso   1.00
H2569  H     0.67271   0.39862   0.41451   0.00000  Uiso   1.00
H2570  H     0.72198   0.39650   0.39716   0.00000  Uiso   1.00
F2571  F     0.16701   0.91663   0.48609   0.00000  Uiso   1.00
F2572  F     0.17000   0.95546   0.48042   0.00000  Uiso   1.00
F2573  F     0.15499   0.92819   0.41059   0.00000  Uiso   1.00
H2574  H     0.17271   0.89862   0.41451   0.00000  Uiso   1.00
H2575  H     0.22198   0.89650   0.39716   0.00000  Uiso   1.00
F2576  F     0.66701   0.91663   0.48609   0.00000  Uiso   1.00
F2577  F     0.67000   0.95546   0.48042   0.00000  Uiso   1.00
F2578  F     0.65499   0.92819   0.41059   0.00000  Uiso   1.00
H2579  H     0.67271   0.89862   0.41451   0.00000  Uiso   1.00
H2580  H     0.72198   0.89650   0.39716   0.00000  Uiso   1.00
F2581  F     0.08337   0.25038   0.48609   0.00000  Uiso   1.00
F2582  F     0.04454   0.21453   0.48042   0.00000  Uiso   1.00
F2583  F     0.07181   0.22680   0.41059   0.00000  Uiso   1.00
H2584  H     0.10138   0.27408   0.41451   0.00000  Uiso   1.00
H2585  H     0.10350   0.32547   0.39716   0.00000  Uiso   1.00
F2586  F     0.58337   0.25038   0.48609   0.00000  Uiso   1.00
F2587  F     0.54454   0.21453   0.48042   0.00000  Uiso   1.00
F2588  F     0.57181   0.22680   0.41059   0.00000  Uiso   1.00
H2589  H     0.60138   0.27408   0.41451   0.00000  Uiso   1.00
H2590  H     0.60350   0.32547   0.39716   0.00000  Uiso   1.00
F2591  F     0.08337   0.75038   0.48609   0.00000  Uiso   1.00
F2592  F     0.04454   0.71453   0.48042   0.00000  Uiso   1.00
F2593  F     0.07181   0.72680   0.41059   0.00000  Uiso   1.00
H2594  H     0.10138   0.77408   0.41451   0.00000  Uiso   1.00
H2595  H     0.10350   0.82547   0.39716   0.00000  Uiso   1.00
F2596  F     0.58337   0.75038   0.48609   0.00000  Uiso   1.00
F2597  F     0.54454   0.71453   0.48042   0.00000  Uiso   1.00
F2598  F     0.57181   0.72680   0.41059   0.00000  Uiso   1.00
H2599  H     0.60138   0.77408   0.41451   0.00000  Uiso   1.00
H2600  H     0.60350   0.82547   0.39716   0.00000  Uiso   1.00
F2601  F     0.33299   0.08337   0.48609   0.00000  Uiso   1.00
F2602  F     0.33000   0.04454   0.48042   0.00000  Uiso   1.00
F2603  F     0.34501   0.07181   0.41059   0.00000  Uiso   1.00
H2604  H     0.32729   0.10138   0.41451   0.00000  Uiso   1.00
H2605  H     0.27802   0.10350   0.39716   0.00000  Uiso   1.00
F2606  F     0.83299   0.08337   0.48609   0.00000  Uiso   1.00
F2607  F     0.83000   0.04454   0.48042   0.00000  Uiso   1.00
F2608  F     0.84501   0.07181   0.41059   0.00000  Uiso   1.00
H2609  H     0.82729   0.10138   0.41451   0.00000  Uiso   1.00
H2610  H     0.77802   0.10350   0.39716   0.00000  Uiso   1.00
F2611  F     0.33299   0.58337   0.48609   0.00000  Uiso   1.00
F2612  F     0.33000   0.54454   0.48042   0.00000  Uiso   1.00
F2613  F     0.34501   0.57181   0.41059   0.00000  Uiso   1.00
H2614  H     0.32729   0.60138   0.41451   0.00000  Uiso   1.00
H2615  H     0.27802   0.60350   0.39716   0.00000  Uiso   1.00
F2616  F     0.83299   0.58337   0.48609   0.00000  Uiso   1.00
F2617  F     0.83000   0.54454   0.48042   0.00000  Uiso   1.00
F2618  F     0.84501   0.57181   0.41059   0.00000  Uiso   1.00
H2619  H     0.82729   0.60138   0.41451   0.00000  Uiso   1.00
H2620  H     0.77802   0.60350   0.39716   0.00000  Uiso   1.00
F2621  F     0.41663   0.24962   0.48609   0.00000  Uiso   1.00
F2622  F     0.45546   0.28547   0.48042   0.00000  Uiso   1.00
F2623  F     0.42819   0.27320   0.41059   0.00000  Uiso   1.00
H2624  H     0.39862   0.22592   0.41451   0.00000  Uiso   1.00
H2625  H     0.39650   0.17453   0.39716   0.00000  Uiso   1.00
F2626  F     0.91663   0.24962   0.48609   0.00000  Uiso   1.00
F2627  F     0.95546   0.28547   0.48042   0.00000  Uiso   1.00
F2628  F     0.92819   0.27320   0.41059   0.00000  Uiso   1.00
H2629  H     0.89862   0.22592   0.41451   0.00000  Uiso   1.00
H2630  H     0.89650   0.17453   0.39716   0.00000  Uiso   1.00
F2631  F     0.41663   0.74962   0.48609   0.00000  Uiso   1.00
F2632  F     0.45546   0.78547   0.48042   0.00000  Uiso   1.00
F2633  F     0.42819   0.77320   0.41059   0.00000  Uiso   1.00
H2634  H     0.39862   0.72592   0.41451   0.00000  Uiso   1.00
H2635  H     0.39650   0.67453   0.39716   0.00000  Uiso   1.00
F2636  F     0.91663   0.74962   0.48609   0.00000  Uiso   1.00
F2637  F     0.95546   0.78547   0.48042   0.00000  Uiso   1.00
F2638  F     0.92819   0.77320   0.41059   0.00000  Uiso   1.00
H2639  H     0.89862   0.72592   0.41451   0.00000  Uiso   1.00
H2640  H     0.89650   0.67453   0.39716   0.00000  Uiso   1.00
F2641  F     0.16701   0.41663   0.65276   0.00000  Uiso   1.00
F2642  F     0.17000   0.45546   0.64709   0.00000  Uiso   1.00
F2643  F     0.15499   0.42819   0.57726   0.00000  Uiso   1.00
H2644  H     0.17271   0.39862   0.58118   0.00000  Uiso   1.00
H2645  H     0.22198   0.39650   0.56383   0.00000  Uiso   1.00
F2646  F     0.66701   0.41663   0.65276   0.00000  Uiso   1.00
F2647  F     0.67000   0.45546   0.64709   0.00000  Uiso   1.00
F2648  F     0.65499   0.42819   0.57726   0.00000  Uiso   1.00
H2649  H     0.67271   0.39862   0.58118   0.00000  Uiso   1.00
H2650  H     0.72198   0.39650   0.56383   0.00000  Uiso   1.00
F2651  F     0.16701   0.91663   0.65276   0.00000  Uiso   1.00
F2652  F     0.17000   0.95546   0.64709   0.00000  Uiso   1.00
F2653  F     0.15499   0.92819   0.57726   0.00000  Uiso   1.00
H2654  H     0.17271   0.89862   0.58118   0.00000  Uiso   1.00
H2655  H     0.22198   0.89650   0.56383   0.00000  Uiso   1.00
F2656  F     0.66701   0.91663   0.65276   0.00000  Uiso   1.00
F2657  F     0.67000   0.95546   0.64709   0.00000  Uiso   1.00
F2658  F     0.65499   0.92819   0.57726   0.00000  Uiso   1.00
H2659  H     0.67271   0.89862   0.58118   0.00000  Uiso   1.00
H2660  H     0.72198   0.89650   0.56383   0.00000  Uiso   1.00
F2661  F     0.08337   0.25038   0.65276   0.00000  Uiso   1.00
F2662  F     0.04454   0.21453   0.64709   0.00000  Uiso   1.00
F2663  F     0.07181   0.22680   0.57726   0.00000  Uiso   1.00
H2664  H     0.10138   0.27408   0.58118   0.00000  Uiso   1.00
H2665  H     0.10350   0.32547   0.56383   0.00000  Uiso   1.00
F2666  F     0.58337   0.25038   0.65276   0.00000  Uiso   1.00
F2667  F     0.54454   0.21453   0.64709   0.00000  Uiso   1.00
F2668  F     0.57181   0.22680   0.57726   0.00000  Uiso   1.00
H2669  H     0.60138   0.27408   0.58118   0.00000  Uiso   1.00
H2670  H     0.60350   0.32547   0.56383   0.00000  Uiso   1.00
F2671  F     0.08337   0.75038   0.65276   0.00000  Uiso   1.00
F2672  F     0.04454   0.71453   0.64709   0.00000  Uiso   1.00
F2673  F     0.07181   0.72680   0.57726   0.00000  Uiso   1.00
H2674  H     0.10138   0.77408   0.58118   0.00000  Uiso   1.00
H2675  H     0.10350   0.82547   0.56383   0.00000  Uiso   1.00
F2676  F     0.58337   0.75038   0.65276   0.00000  Uiso   1.00
F2677  F     0.54454   0.71453   0.64709   0.00000  Uiso   1.00
F2678  F     0.57181   0.72680   0.57726   0.00000  Uiso   1.00
H2679  H     0.60138   0.77408   0.58118   0.00000  Uiso   1.00
H2680  H     0.60350   0.82547   0.56383   0.00000  Uiso   1.00
F2681  F     0.33299   0.08337   0.65276   0.00000  Uiso   1.00
F2682  F     0.33000   0.04454   0.64709   0.00000  Uiso   1.00
F2683  F     0.34501   0.07181   0.57726   0.00000  Uiso   1.00
H2684  H     0.32729   0.10138   0.58118   0.00000  Uiso   1.00
H2685  H     0.27802   0.10350   0.56383   0.00000  Uiso   1.00
F2686  F     0.83299   0.08337   0.65276   0.00000  Uiso   1.00
F2687  F     0.83000   0.04454   0.64709   0.00000  Uiso   1.00
F2688  F     0.84501   0.07181   0.57726   0.00000  Uiso   1.00
H2689  H     0.82729   0.10138   0.58118   0.00000  Uiso   1.00
H2690  H     0.77802   0.10350   0.56383   0.00000  Uiso   1.00
F2691  F     0.33299   0.58337   0.65276   0.00000  Uiso   1.00
F2692  F     0.33000   0.54454   0.64709   0.00000  Uiso   1.00
F2693  F     0.34501   0.57181   0.57726   0.00000  Uiso   1.00
H2694  H     0.32729   0.60138   0.58118   0.00000  Uiso   1.00
H2695  H     0.27802   0.60350   0.56383   0.00000  Uiso   1.00
F2696  F     0.83299   0.58337   0.65276   0.00000  Uiso   1.00
F2697  F     0.83000   0.54454   0.64709   0.00000  Uiso   1.00
F2698  F     0.84501   0.57181   0.57726   0.00000  Uiso   1.00
H2699  H     0.82729   0.60138   0.58118   0.00000  Uiso   1.00
H2700  H     0.77802   0.60350   0.56383   0.00000  Uiso   1.00
F2701  F     0.41663   0.24962   0.65276   0.00000  Uiso   1.00
F2702  F     0.45546   0.28547   0.64709   0.00000  Uiso   1.00
F2703  F     0.42819   0.27320   0.57726   0.00000  Uiso   1.00
H2704  H     0.39862   0.22592   0.58118   0.00000  Uiso   1.00
H2705  H     0.39650   0.17453   0.56383   0.00000  Uiso   1.00
F2706  F     0.91663   0.24962   0.65276   0.00000  Uiso   1.00
F2707  F     0.95546   0.28547   0.64709   0.00000  Uiso   1.00
F2708  F     0.92819   0.27320   0.57726   0.00000  Uiso   1.00
H2709  H     0.89862   0.22592   0.58118   0.00000  Uiso   1.00
H2710  H     0.89650   0.17453   0.56383   0.00000  Uiso   1.00
F2711  F     0.41663   0.74962   0.65276   0.00000  Uiso   1.00
F2712  F     0.45546   0.78547   0.64709   0.00000  Uiso   1.00
F2713  F     0.42819   0.77320   0.57726   0.00000  Uiso   1.00
H2714  H     0.39862   0.72592   0.58118   0.00000  Uiso   1.00
H2715  H     0.39650   0.67453   0.56383   0.00000  Uiso   1.00
F2716  F     0.91663   0.74962   0.65276   0.00000  Uiso   1.00
F2717  F     0.95546   0.78547   0.64709   0.00000  Uiso   1.00
F2718  F     0.92819   0.77320   0.57726   0.00000  Uiso   1.00
H2719  H     0.89862   0.72592   0.58118   0.00000  Uiso   1.00
H2720  H     0.89650   0.67453   0.56383   0.00000  Uiso   1.00
F2721  F     0.16701   0.41663   0.81942   0.00000  Uiso   1.00
F2722  F     0.17000   0.45546   0.81375   0.00000  Uiso   1.00
F2723  F     0.15499   0.42819   0.74392   0.00000  Uiso   1.00
H2724  H     0.17271   0.39862   0.74784   0.00000  Uiso   1.00
H2725  H     0.22198   0.39650   0.73050   0.00000  Uiso   1.00
F2726  F     0.66701   0.41663   0.81942   0.00000  Uiso   1.00
F2727  F     0.67000   0.45546   0.81375   0.00000  Uiso   1.00
F2728  F     0.65499   0.42819   0.74392   0.00000  Uiso   1.00
H2729  H     0.67271   0.39862   0.74784   0.00000  Uiso   1.00
H2730  H     0.72198   0.39650   0.73050   0.00000  Uiso   1.00
F2731  F     0.16701   0.91663   0.81942   0.00000  Uiso   1.00
F2732  F     0.17000   0.95546   0.81375   0.00000  Uiso   1.00
F2733  F     0.15499   0.92819   0.74392   0.00000  Uiso   1.00
H2734  H     0.17271   0.89862   0.74784   0.00000  Uiso   1.00
H2735  H     0.22198   0.89650   0.73050   0.00000  Uiso   1.00
F2736  F     0.66701   0.91663   0.81942   0.00000  Uiso   1.00
F2737  F     0.67000   0.95546   0.81375   0.00000  Uiso   1.00
F2738  F     0.65499   0.92819   0.74392   0.00000  Uiso   1.00
H2739  H     0.67271   0.89862   0.74784   0.00000  Uiso   1.00
H2740  H     0.72198   0.89650   0.73050   0.00000  Uiso   1.00
F2741  F     0.08337   0.25038   0.81942   0.00000  Uiso   1.00
F2742  F     0.04454   0.21453   0.81375   0.00000  Uiso   1.00
F2743  F     0.07181   0.22680   0.74392   0.00000  Uiso   1.00
H2744  H     0.10138   0.27408   0.74784   0.00000  Uiso   1.00
H2745  H     0.10350   0.32547   0.73050   0.00000  Uiso   1.00
F2746  F     0.58337   0.25038   0.81942   0.00000  Uiso   1.00
F2747  F     0.54454   0.21453   0.81375   0.00000  Uiso   1.00
F2748  F     0.57181   0.22680   0.74392   0.00000  Uiso   1.00
H2749  H     0.60138   0.27408   0.74784   0.00000  Uiso   1.00
H2750  H     0.60350   0.32547   0.73050   0.00000  Uiso   1.00
F2751  F     0.08337   0.75038   0.81942   0.00000  Uiso   1.00
F2752  F     0.04454   0.71453   0.81375   0.00000  Uiso   1.00
F2753  F     0.07181   0.72680   0.74392   0.00000  Uiso   1.00
H2754  H     0.10138   0.77408   0.74784   0.00000  Uiso   1.00
H2755  H     0.10350   0.82547   0.73050   0.00000  Uiso   1.00
F2756  F     0.58337   0.75038   0.81942   0.00000  Uiso   1.00
F2757  F     0.54454   0.71453   0.81375   0.00000  Uiso   1.00
F2758  F     0.57181   0.72680   0.74392   0.00000  Uiso   1.00
H2759  H     0.60138   0.77408   0.74784   0.00000  Uiso   1.00
H2760  H     0.60350   0.82547   0.73050   0.00000  Uiso   1.00
F2761  F     0.33299   0.08337   0.81942   0.00000  Uiso   1.00
F2762  F     0.33000   0.04454   0.81375   0.00000  Uiso   1.00
F2763  F     0.34501   0.07181   0.74392   0.00000  Uiso   1.00
H2764  H     0.32729   0.10138   0.74784   0.00000  Uiso   1.00
H2765  H     0.27802   0.10350   0.73050   0.00000  Uiso   1.00
F2766  F     0.83299   0.08337   0.81942   0.00000  Uiso   1.00
F2767  F     0.83000   0.04454   0.81375   0.00000  Uiso   1.00
F2768  F     0.84501   0.07181   0.74392   0.00000  Uiso   1.00
H2769  H     0.82729   0.10138   0.74784   0.00000  Uiso   1.00
H2770  H     0.77802   0.10350   0.73050   0.00000  Uiso   1.00
F2771  F     0.33299   0.58337   0.81942   0.00000  Uiso   1.00
F2772  F     0.33000   0.54454   0.81375   0.00000  Uiso   1.00
F2773  F     0.34501   0.57181   0.74392   0.00000  Uiso   1.00
H2774  H     0.32729   0.60138   0.74784   0.00000  Uiso   1.00
H2775  H     0.27802   0.60350   0.73050   0.00000  Uiso   1.00
F2776  F     0.83299   0.58337   0.81942   0.00000  Uiso   1.00
F2777  F     0.83000   0.54454   0.81375   0.00000  Uiso   1.00
F2778  F     0.84501   0.57181   0.74392   0.00000  Uiso   1.00
H2779  H     0.82729   0.60138   0.74784   0.00000  Uiso   1.00
H2780  H     0.77802   0.60350   0.73050   0.00000  Uiso   1.00
F2781  F     0.41663   0.24962   0.81942   0.00000  Uiso   1.00
F2782  F     0.45546   0.28547   0.81375   0.00000  Uiso   1.00
F2783  F     0.42819   0.27320   0.74392   0.00000  Uiso   1.00
H2784  H     0.39862   0.22592   0.74784   0.00000  Uiso   1.00
H2785  H     0.39650   0.17453   0.73050   0.00000  Uiso   1.00
F2786  F     0.91663   0.24962   0.81942   0.00000  Uiso   1.00
F2787  F     0.95546   0.28547   0.81375   0.00000  Uiso   1.00
F2788  F     0.92819   0.27320   0.74392   0.00000  Uiso   1.00
H2789  H     0.89862   0.22592   0.74784   0.00000  Uiso   1.00
H2790  H     0.89650   0.17453   0.73050   0.00000  Uiso   1.00
F2791  F     0.41663   0.74962   0.81942   0.00000  Uiso   1.00
F2792  F     0.45546   0.78547   0.81375   0.00000  Uiso   1.00
F2793  F     0.42819   0.77320   0.74392   0.00000  Uiso   1.00
H2794  H     0.39862   0.72592   0.74784   0.00000  Uiso   1.00
H2795  H     0.39650   0.67453   0.73050   0.00000  Uiso   1.00
F2796  F     0.91663   0.74962   0.81942   0.00000  Uiso   1.00
F2797  F     0.95546   0.78547   0.81375   0.00000  Uiso   1.00
F2798  F     0.92819   0.77320   0.74392   0.00000  Uiso   1.00
H2799  H     0.89862   0.72592   0.74784   0.00000  Uiso   1.00
H2800  H     0.89650   0.67453   0.73050   0.00000  Uiso   1.00
F2801  F     0.16701   0.41663   0.98609   0.00000  Uiso   1.00
F2802  F     0.17000   0.45546   0.98042   0.00000  Uiso   1.00
F2803  F     0.15499   0.42819   0.91059   0.00000  Uiso   1.00
H2804  H     0.17271   0.39862   0.91451   0.00000  Uiso   1.00
H2805  H     0.22198   0.39650   0.89716   0.00000  Uiso   1.00
F2806  F     0.66701   0.41663   0.98609   0.00000  Uiso   1.00
F2807  F     0.67000   0.45546   0.98042   0.00000  Uiso   1.00
F2808  F     0.65499   0.42819   0.91059   0.00000  Uiso   1.00
H2809  H     0.67271   0.39862   0.91451   0.00000  Uiso   1.00
H2810  H     0.72198   0.39650   0.89716   0.00000  Uiso   1.00
F2811  F     0.16701   0.91663   0.98609   0.00000  Uiso   1.00
F2812  F     0.17000   0.95546   0.98042   0.00000  Uiso   1.00
F2813  F     0.15499   0.92819   0.91059   0.00000  Uiso   1.00
H2814  H     0.17271   0.89862   0.91451   0.00000  Uiso   1.00
H2815  H     0.22198   0.89650   0.89716   0.00000  Uiso   1.00
F2816  F     0.66701   0.91663   0.98609   0.00000  Uiso   1.00
F2817  F     0.67000   0.95546   0.98042   0.00000  Uiso   1.00
F2818  F     0.65499   0.92819   0.91059   0.00000  Uiso   1.00
H2819  H     0.67271   0.89862   0.91451   0.00000  Uiso   1.00
H2820  H     0.72198   0.89650   0.89716   0.00000  Uiso   1.00
F2821  F     0.08337   0.25038   0.98609   0.00000  Uiso   1.00
F2822  F     0.04454   0.21453   0.98042   0.00000  Uiso   1.00
F2823  F     0.07181   0.22680   0.91059   0.00000  Uiso   1.00
H2824  H     0.10138   0.27408   0.91451   0.00000  Uiso   1.00
H2825  H     0.10350   0.32547   0.89716   0.00000  Uiso   1.00
F2826  F     0.58337   0.25038   0.98609   0.00000  Uiso   1.00
F2827  F     0.54454   0.21453   0.98042   0.00000  Uiso   1.00
F2828  F     0.57181   0.22680   0.91059   0.00000  Uiso   1.00
H2829  H     0.60138   0.27408   0.91451   0.00000  Uiso   1.00
H2830  H     0.60350   0.32547   0.89716   0.00000  Uiso   1.00
F2831  F     0.08337   0.75038   0.98609   0.00000  Uiso   1.00
F2832  F     0.04454   0.71453   0.98042   0.00000  Uiso   1.00
F2833  F     0.07181   0.72680   0.91059   0.00000  Uiso   1.00
H2834  H     0.10138   0.77408   0.91451   0.00000  Uiso   1.00
H2835  H     0.10350   0.82547   0.89716   0.00000  Uiso   1.00
F2836  F     0.58337   0.75038   0.98609   0.00000  Uiso   1.00
F2837  F     0.54454   0.71453   0.98042   0.00000  Uiso   1.00
F2838  F     0.57181   0.72680   0.91059   0.00000  Uiso   1.00
H2839  H     0.60138   0.77408   0.91451   0.00000  Uiso   1.00
H2840  H     0.60350   0.82547   0.89716   0.00000  Uiso   1.00
F2841  F     0.33299   0.08337   0.98609   0.00000  Uiso   1.00
F2842  F     0.33000   0.04454   0.98042   0.00000  Uiso   1.00
F2843  F     0.34501   0.07181   0.91059   0.00000  Uiso   1.00
H2844  H     0.32729   0.10138   0.91451   0.00000  Uiso   1.00
H2845  H     0.27802   0.10350   0.89716   0.00000  Uiso   1.00
F2846  F     0.83299   0.08337   0.98609   0.00000  Uiso   1.00
F2847  F     0.83000   0.04454   0.98042   0.00000  Uiso   1.00
F2848  F     0.84501   0.07181   0.91059   0.00000  Uiso   1.00
H2849  H     0.82729   0.10138   0.91451   0.00000  Uiso   1.00
H2850  H     0.77802   0.10350   0.89716   0.00000  Uiso   1.00
F2851  F     0.33299   0.58337   0.98609   0.00000  Uiso   1.00
F2852  F     0.33000   0.54454   0.98042   0.00000  Uiso   1.00
F2853  F     0.34501   0.57181   0.91059   0.00000  Uiso   1.00
H2854  H     0.32729   0.60138   0.91451   0.00000  Uiso   1.00
H2855  H     0.27802   0.60350   0.89716   0.00000  Uiso   1.00
F2856  F     0.83299   0.58337   0.98609   0.00000  Uiso   1.00
F2857  F     0.83000   0.54454   0.98042   0.00000  Uiso   1.00
F2858  F     0.84501   0.57181   0.91059   0.00000  Uiso   1.00
H2859  H     0.82729   0.60138   0.91451   0.00000  Uiso   1.00
H2860  H     0.77802   0.60350   0.89716   0.00000  Uiso   1.00
F2861  F     0.41663   0.24962   0.98609   0.00000  Uiso   1.00
F2862  F     0.45546   0.28547   0.98042   0.00000  Uiso   1.00
F2863  F     0.42819   0.27320   0.91059   0.00000  Uiso   1.00
H2864  H     0.39862   0.22592   0.91451   0.00000  Uiso   1.00
H2865  H     0.39650   0.17453   0.89716   0.00000  Uiso   1.00
F2866  F     0.91663   0.24962   0.98609   0.00000  Uiso   1.00
F2867  F     0.95546   0.28547   0.98042   0.00000  Uiso   1.00
F2868  F     0.92819   0.27320   0.91059   0.00000  Uiso   1.00
H2869  H     0.89862   0.22592   0.91451   0.00000  Uiso   1.00
H2870  H     0.89650   0.17453   0.89716   0.00000  Uiso   1.00
F2871  F     0.41663   0.74962   0.98609   0.00000  Uiso   1.00
F2872  F     0.45546   0.78547   0.98042   0.00000  Uiso   1.00
F2873  F     0.42819   0.77320   0.91059   0.00000  Uiso   1.00
H2874  H     0.39862   0.72592   0.91451   0.00000  Uiso   1.00
H2875  H     0.39650   0.67453   0.89716   0.00000  Uiso   1.00
F2876  F     0.91663   0.74962   0.98609   0.00000  Uiso   1.00
F2877  F     0.95546   0.78547   0.98042   0.00000  Uiso   1.00
F2878  F     0.92819   0.77320   0.91059   0.00000  Uiso   1.00
H2879  H     0.89862   0.72592   0.91451   0.00000  Uiso   1.00
H2880  H     0.89650   0.67453   0.89716   0.00000  Uiso   1.00
C2881  C     0.33288   0.48411  -0.01511   0.00000  Uiso   1.00
C2882  C     0.31430   0.45783   0.00223   0.00000  Uiso   1.00
C2883  C     0.30533   0.43474  -0.02980   0.00000  Uiso   1.00
C2884  C     0.31200   0.43640  -0.08136   0.00000  Uiso   1.00
C2885  C     0.33268   0.46217  -0.09568   0.00000  Uiso   1.00
C2886  C     0.34210   0.48548  -0.06648   0.00000  Uiso   1.00
C2887  C     0.29929   0.41127  -0.11785   0.00000  Uiso   1.00
C2888  C     0.32428   0.40893  -0.14238   0.00000  Uiso   1.00
O2889  O     0.33322   0.41875  -0.19189   0.00000  Uiso   1.00
C2890  C     0.28100   0.41314  -0.16032   0.00000  Uiso   1.00
C2891  C     0.34621   0.50877   0.02010   0.00000  Uiso   1.00
C2892  C     0.36506   0.50569   0.06081   0.00000  Uiso   1.00
C2893  C     0.37686   0.52945   0.10050   0.00000  Uiso   1.00
C2894  C     0.39047   0.50690   0.03733   0.00000  Uiso   1.00
H2895  H     0.30757   0.45669   0.04295   0.00000  Uiso   1.00
H2896  H     0.28888   0.41496  -0.01717   0.00000  Uiso   1.00
H2897  H     0.33972   0.46545  -0.13797   0.00000  Uiso   1.00
H2898  H     0.35838   0.50364  -0.08543   0.00000  Uiso   1.00
H2899  H     0.29009   0.39481  -0.09003   0.00000  Uiso   1.00
H2900  H     0.35017   0.42121  -0.19917   0.00000  Uiso   1.00
H2901  H     0.27854   0.39890  -0.19405   0.00000  Uiso   1.00
H2902  H     0.28793   0.43297  -0.17946   0.00000  Uiso   1.00
H2903  H     0.26121   0.40777  -0.14419   0.00000  Uiso   1.00
H2904  H     0.33113   0.51074   0.04299   0.00000  Uiso   1.00
H2905  H     0.36020   0.52815   0.00180   0.00000  Uiso   1.00
H2906  H     0.35498   0.48676   0.08324   0.00000  Uiso   1.00
H2907  H     0.38904   0.54954   0.08125   0.00000  Uiso   1.00
H2908  H     0.39058   0.52898   0.13088   0.00000  Uiso   1.00
H2909  H     0.36128   0.53108   0.12107   0.00000  Uiso   1.00
H2910  H     0.40600   0.52593   0.02074   0.00000  Uiso   1.00
H2911  H     0.38674   0.49246   0.00862   0.00000  Uiso   1.00
H2912  H     0.39930   0.50210   0.07081   0.00000  Uiso   1.00
O2913  O     0.33402   0.39795  -0.11959   0.00000  Uiso   1.00
C2914  C     0.36384   0.29134   0.52735   0.00000  Uiso   1.00
C2915  C     0.36704   0.27466   0.49519   0.00000  Uiso   1.00
C2916  C     0.37328   0.27905   0.44332   0.00000  Uiso   1.00
C2917  C     0.37915   0.30439   0.42099   0.00000  Uiso   1.00
C2918  C     0.37321   0.32065   0.45215   0.00000  Uiso   1.00
C2919  C     0.36581   0.31448   0.50509   0.00000  Uiso   1.00
C2920  C     0.38785   0.30976   0.36337   0.00000  Uiso   1.00
C2921  C     0.37114   0.28226   0.33336   0.00000  Uiso   1.00
O2922  O     0.38335   0.26800   0.31507   0.00000  Uiso   1.00
C2923  C     0.41797   0.32032   0.35832   0.00000  Uiso   1.00
C2924  C     0.35570   0.28486   0.58446   0.00000  Uiso   1.00
C2925  C     0.38215   0.29917   0.62016   0.00000  Uiso   1.00
C2926  C     0.37738   0.28239   0.66983   0.00000  Uiso   1.00
C2927  C     0.38891   0.32813   0.63740   0.00000  Uiso   1.00
H2928  H     0.36568   0.25634   0.51129   0.00000  Uiso   1.00
H2929  H     0.37693   0.26551   0.42108   0.00000  Uiso   1.00
H2930  H     0.37918   0.34180   0.43742   0.00000  Uiso   1.00
H2931  H     0.36592   0.32904   0.53400   0.00000  Uiso   1.00
H2932  H     0.38312   0.32456   0.34526   0.00000  Uiso   1.00
H2933  H     0.37122   0.25526   0.28977   0.00000  Uiso   1.00
H2934  H     0.42604   0.32590   0.31892   0.00000  Uiso   1.00
H2935  H     0.41996   0.30413   0.37402   0.00000  Uiso   1.00
H2936  H     0.43005   0.33958   0.38167   0.00000  Uiso   1.00
H2937  H     0.34571   0.26340   0.59130   0.00000  Uiso   1.00
H2938  H     0.34059   0.29124   0.59126   0.00000  Uiso   1.00
H2939  H     0.40011   0.30005   0.59799   0.00000  Uiso   1.00
H2940  H     0.39430   0.29326   0.69667   0.00000  Uiso   1.00
H2941  H     0.37392   0.26140   0.65800   0.00000  Uiso   1.00
H2942  H     0.35876   0.27883   0.69056   0.00000  Uiso   1.00
H2943  H     0.39362   0.34297   0.60573   0.00000  Uiso   1.00
H2944  H     0.40372   0.33608   0.66766   0.00000  Uiso   1.00
H2945  H     0.36943   0.32491   0.65127   0.00000  Uiso   1.00
O2946  O     0.34806   0.27529   0.32006   0.00000  Uiso   1.00
C2947  C     0.57464   0.36483   1.71253   0.00000  Uiso   1.00
C2948  C     0.59837   0.37474   1.68153   0.00000  Uiso   1.00
C2949  C     0.59679   0.37476   1.62578   0.00000  Uiso   1.00
C2950  C     0.57281   0.36536   1.60092   0.00000  Uiso   1.00
C2951  C     0.54960   0.35427   1.63248   0.00000  Uiso   1.00
C2952  C     0.54972   0.35462   1.68704   0.00000  Uiso   1.00
C2953  C     0.56814   0.36360   1.54199   0.00000  Uiso   1.00
C2954  C     0.59265   0.36738   1.50895   0.00000  Uiso   1.00
O2955  O     0.61269   0.39236   1.50166   0.00000  Uiso   1.00
C2956  C     0.55966   0.38273   1.52160   0.00000  Uiso   1.00
C2957  C     0.57650   0.36543   1.77305   0.00000  Uiso   1.00
C2958  C     0.57307   0.38712   1.80173   0.00000  Uiso   1.00
C2959  C     0.58879   0.41560   1.78061   0.00000  Uiso   1.00
C2960  C     0.57526   0.38336   1.86153   0.00000  Uiso   1.00
H2961  H     0.61813   0.38590   1.70166   0.00000  Uiso   1.00
H2962  H     0.61629   0.38704   1.60226   0.00000  Uiso   1.00
H2963  H     0.53031   0.34583   1.61125   0.00000  Uiso   1.00
H2964  H     0.53107   0.34843   1.70749   0.00000  Uiso   1.00
H2965  H     0.55551   0.34283   1.52961   0.00000  Uiso   1.00
H2966  H     0.62691   0.39196   1.48270   0.00000  Uiso   1.00
H2967  H     0.57332   0.40342   1.53324   0.00000  Uiso   1.00
H2968  H     0.54010   0.37720   1.54074   0.00000  Uiso   1.00
H2969  H     0.55552   0.37988   1.48004   0.00000  Uiso   1.00
H2970  H     0.59615   0.36813   1.78401   0.00000  Uiso   1.00
H2971  H     0.56260   0.34684   1.79202   0.00000  Uiso   1.00
H2972  H     0.55218   0.38144   1.79558   0.00000  Uiso   1.00
H2973  H     0.60882   0.42341   1.79871   0.00000  Uiso   1.00
H2974  H     0.58448   0.43194   1.79522   0.00000  Uiso   1.00
H2975  H     0.58936   0.41415   1.73736   0.00000  Uiso   1.00
H2976  H     0.59355   0.38254   1.87027   0.00000  Uiso   1.00
H2977  H     0.55853   0.36257   1.87395   0.00000  Uiso   1.00
H2978  H     0.57454   0.39900   1.88636   0.00000  Uiso   1.00
O2979  O     0.59344   0.34851   1.48763   0.00000  Uiso   1.00
C2980  C     0.29301   0.43247   2.34772   0.00000  Uiso   1.00
C2981  C     0.28399   0.40938   2.32076   0.00000  Uiso   1.00
C2982  C     0.28632   0.40810   2.26700   0.00000  Uiso   1.00
C2983  C     0.29547   0.43028   2.23707   0.00000  Uiso   1.00
C2984  C     0.30335   0.45395   2.26472   0.00000  Uiso   1.00
C2985  C     0.30234   0.45649   2.32030   0.00000  Uiso   1.00
C2986  C     0.29925   0.42823   2.17793   0.00000  Uiso   1.00
C2987  C     0.27332   0.40380   2.14885   0.00000  Uiso   1.00
O2988  O     0.27948   0.38902   2.11843   0.00000  Uiso   1.00
C2989  C     0.32734   0.42961   2.17111   0.00000  Uiso   1.00
C2990  C     0.29063   0.43042   2.40729   0.00000  Uiso   1.00
C2991  C     0.31392   0.43032   2.43362   0.00000  Uiso   1.00
C2992  C     0.30860   0.42380   2.49411   0.00000  Uiso   1.00
C2993  C     0.34092   0.45554   2.42715   0.00000  Uiso   1.00
H2994  H     0.27427   0.39065   2.34427   0.00000  Uiso   1.00
H2995  H     0.27869   0.38876   2.24722   0.00000  Uiso   1.00
H2996  H     0.31313   0.47390   2.24661   0.00000  Uiso   1.00
H2997  H     0.31073   0.47576   2.34471   0.00000  Uiso   1.00
H2998  H     0.30200   0.44543   2.15335   0.00000  Uiso   1.00
H2999  H     0.26504   0.37561   2.10130   0.00000  Uiso   1.00
H3000  H     0.32540   0.41092   2.18090   0.00000  Uiso   1.00
H3001  H     0.34386   0.44638   2.19375   0.00000  Uiso   1.00
H3002  H     0.33398   0.43369   2.13047   0.00000  Uiso   1.00
H3003  H     0.26990   0.41378   2.41976   0.00000  Uiso   1.00
H3004  H     0.29029   0.44792   2.42279   0.00000  Uiso   1.00
H3005  H     0.31728   0.41411   2.41632   0.00000  Uiso   1.00
H3006  H     0.28832   0.40743   2.49874   0.00000  Uiso   1.00
H3007  H     0.30758   0.44178   2.50971   0.00000  Uiso   1.00
H3008  H     0.32295   0.41926   2.51606   0.00000  Uiso   1.00
H3009  H     0.34777   0.45960   2.38611   0.00000  Uiso   1.00
H3010  H     0.35666   0.45178   2.44777   0.00000  Uiso   1.00
H3011  H     0.34314   0.47442   2.44331   0.00000  Uiso   1.00
O3012  O     0.24998   0.39768   2.15654   0.00000  Uiso   1.00
C3013  C     0.56413   0.35899   1.17601   0.00000  Uiso   1.00
C3014  C     0.53633   0.34716   1.18412   0.00000  Uiso   1.00
C3015  C     0.52552   0.35015   1.22923   0.00000  Uiso   1.00
C3016  C     0.54100   0.36504   1.27019   0.00000  Uiso   1.00
C3017  C     0.56847   0.37490   1.26456   0.00000  Uiso   1.00
C3018  C     0.57970   0.37197   1.21853   0.00000  Uiso   1.00
C3019  C     0.53128   0.37132   1.32442   0.00000  Uiso   1.00
C3020  C     0.50837   0.34468   1.34658   0.00000  Uiso   1.00
O3021  O     0.48292   0.33890   1.32822   0.00000  Uiso   1.00
C3022  C     0.52416   0.39348   1.31749   0.00000  Uiso   1.00
C3023  C     0.57378   0.35522   1.12326   0.00000  Uiso   1.00
C3024  C     0.57926   0.37902   1.08494   0.00000  Uiso   1.00
C3025  C     0.55226   0.37773   1.07278   0.00000  Uiso   1.00
C3026  C     0.59431   0.37945   1.03159   0.00000  Uiso   1.00
H3027  H     0.52314   0.33499   1.15257   0.00000  Uiso   1.00
H3028  H     0.50350   0.34076   1.23096   0.00000  Uiso   1.00
H3029  H     0.58020   0.38684   1.29726   0.00000  Uiso   1.00
H3030  H     0.60249   0.38304   1.20917   0.00000  Uiso   1.00
H3031  H     0.54812   0.37864   1.35376   0.00000  Uiso   1.00
H3032  H     0.47027   0.32157   1.33705   0.00000  Uiso   1.00
H3033  H     0.54419   0.41187   1.30249   0.00000  Uiso   1.00
H3034  H     0.51986   0.39952   1.35497   0.00000  Uiso   1.00
H3035  H     0.50628   0.38768   1.29226   0.00000  Uiso   1.00
H3036  H     0.55945   0.33581   1.10259   0.00000  Uiso   1.00
H3037  H     0.59275   0.35515   1.12720   0.00000  Uiso   1.00
H3038  H     0.59404   0.39921   1.10667   0.00000  Uiso   1.00
H3039  H     0.54314   0.38458   1.10184   0.00000  Uiso   1.00
H3040  H     0.53612   0.35706   1.05862   0.00000  Uiso   1.00
H3041  H     0.55644   0.39125   1.03612   0.00000  Uiso   1.00
H3042  H     0.58469   0.36247   1.00655   0.00000  Uiso   1.00
H3043  H     0.61474   0.38530   1.04233   0.00000  Uiso   1.00
H3044  H     0.59732   0.39714   1.00700   0.00000  Uiso   1.00
O3045  O     0.51032   0.33050   1.37763   0.00000  Uiso   1.00
C3046  C     0.41985   0.61365   0.01294   0.00000  Uiso   1.00
C3047  C     0.40511   0.62355  -0.01433   0.00000  Uiso   1.00
C3048  C     0.40599   0.62543  -0.07044   0.00000  Uiso   1.00
C3049  C     0.42414   0.62076  -0.09848   0.00000  Uiso   1.00
C3050  C     0.43996   0.61265  -0.07138   0.00000  Uiso   1.00
C3051  C     0.43637   0.60863  -0.01641   0.00000  Uiso   1.00
C3052  C     0.42612   0.62043  -0.15630   0.00000  Uiso   1.00
C3053  C     0.43346   0.64783  -0.17641   0.00000  Uiso   1.00
O3054  O     0.41386   0.65173  -0.19183   0.00000  Uiso   1.00
C3055  C     0.40108   0.59615  -0.18337   0.00000  Uiso   1.00
C3056  C     0.41866   0.60813   0.07249   0.00000  Uiso   1.00
C3057  C     0.42551   0.63247   0.10752   0.00000  Uiso   1.00
C3058  C     0.45639   0.65182   0.11295   0.00000  Uiso   1.00
C3059  C     0.41168   0.62308   0.16208   0.00000  Uiso   1.00
H3060  H     0.39254   0.63030   0.00781   0.00000  Uiso   1.00
H3061  H     0.39303   0.62993  -0.09571   0.00000  Uiso   1.00
H3062  H     0.45575   0.60996  -0.08675   0.00000  Uiso   1.00
H3063  H     0.44986   0.60276   0.00509   0.00000  Uiso   1.00
H3064  H     0.44562   0.62094  -0.16713   0.00000  Uiso   1.00
H3065  H     0.42210   0.67021  -0.19925   0.00000  Uiso   1.00
H3066  H     0.40317   0.59679  -0.22599   0.00000  Uiso   1.00
H3067  H     0.38109   0.59391  -0.17154   0.00000  Uiso   1.00
H3068  H     0.40055   0.57764  -0.16916   0.00000  Uiso   1.00
H3069  H     0.43399   0.60153   0.07877   0.00000  Uiso   1.00
H3070  H     0.39821   0.59057   0.08125   0.00000  Uiso   1.00
H3071  H     0.41797   0.64575   0.09170   0.00000  Uiso   1.00
H3072  H     0.46732   0.64134   0.11844   0.00000  Uiso   1.00
H3073  H     0.46211   0.66615   0.14611   0.00000  Uiso   1.00
H3074  H     0.46399   0.66287   0.07521   0.00000  Uiso   1.00
H3075  H     0.38957   0.61372   0.16003   0.00000  Uiso   1.00
H3076  H     0.42183   0.64011   0.19032   0.00000  Uiso   1.00
H3077  H     0.41660   0.60695   0.17501   0.00000  Uiso   1.00
O3078  O     0.45578   0.66774  -0.17766   0.00000  Uiso   1.00
loop_
_geom_bond_atom_site_label_1
_geom_bond_atom_site_label_2
_geom_bond_distance
_geom_bond_site_symmetry_2
_ccdc_geom_bond_type
C1     C2      1.348   .     A
C1     C6      1.347   .     A
C1     C221    1.407   .     S
C2     C3      1.342   .     A
C2     H18     1.100   .     S
C3     C4      1.362   .     A
C3     C7      1.458   .     S
C4     C5      1.353   .     A
C4     N8      1.372   .     S
C5     C6      1.334   .     A
C5     H19     1.099   .     S
C6     H20     1.099   .     S
C7     F2461   1.358   .     S
C7     F2462   1.350   .     S
C7     F2463   1.374   .     S
N8     C9      1.243   .     S
N8     H2464   1.009   .     S
C9     C10     1.418   .     D
C9     H2465   1.089   .     S
C10    C12     1.351   .     S
C10    C152    1.345   .     S
O11    C12     1.168   .     D
C12    C90     1.345   .     S
F13    C287    1.358   .     S
F14    C287    1.350   .     S
F15    C287    1.374   .     S
H16    N288    1.009   .     S
H17    C289    1.089   .     S
C21    C22     1.348   .     A
C21    C26     1.347   .     A
C21    C201    1.407   1_655 S
C22    C23     1.342   .     A
C22    H38     1.100   .     S
C23    C24     1.362   .     A
C23    C27     1.458   .     S
C24    C25     1.353   .     A
C24    N28     1.372   .     S
C25    C26     1.334   .     A
C25    H39     1.099   .     S
C26    H40     1.099   .     S
C27    F2466   1.358   .     S
C27    F2467   1.350   .     S
C27    F2468   1.374   .     S
N28    C29     1.243   .     S
N28    H2469   1.009   .     S
C29    C30     1.418   .     D
C29    H2470   1.089   .     S
C30    C32     1.351   .     S
C30    C167    1.345   .     S
O31    C32     1.168   .     D
C32    C105    1.345   .     S
F33    C302    1.358   .     S
F34    C302    1.350   .     S
F35    C302    1.374   .     S
H36    N303    1.009   .     S
H37    C304    1.089   .     S
C41    C42     1.348   .     A
C41    C46     1.347   .     A
C41    C261    1.407   .     S
C42    C43     1.342   .     A
C42    H58     1.100   .     S
C43    C44     1.362   .     A
C43    C47     1.458   .     S
C44    C45     1.353   .     A
C44    N48     1.372   .     S
C45    C46     1.334   .     A
C45    H59     1.099   .     S
C46    H60     1.099   .     S
C47    F2471   1.358   .     S
C47    F2472   1.350   .     S
C47    F2473   1.374   .     S
N48    C49     1.243   .     S
N48    H2474   1.009   .     S
C49    C50     1.418   .     D
C49    H2475   1.089   .     S
C50    C52     1.351   .     S
C50    C182    1.345   .     S
O51    C52     1.168   .     D
C52    C120    1.345   .     S
F53    C317    1.358   .     S
F54    C317    1.350   .     S
F55    C317    1.374   .     S
H56    N318    1.009   .     S
H57    C319    1.089   .     S
C61    C62     1.348   .     A
C61    C66     1.347   .     A
C61    C241    1.407   1_655 S
C62    C63     1.342   .     A
C62    H78     1.100   .     S
C63    C64     1.362   .     A
C63    C67     1.458   .     S
C64    C65     1.353   .     A
C64    N68     1.372   .     S
C65    C66     1.334   .     A
C65    H79     1.099   .     S
C66    H80     1.099   .     S
C67    F2476   1.358   .     S
C67    F2477   1.350   .     S
C67    F2478   1.374   .     S
N68    C69     1.243   .     S
N68    H2479   1.009   .     S
C69    C70     1.418   .     D
C69    H2480   1.089   .     S
C70    C72     1.351   .     S
C70    C197    1.345   .     S
O71    C72     1.168   .     D
C72    C135    1.345   .     S
F73    C332    1.358   .     S
F74    C332    1.350   .     S
F75    C332    1.374   .     S
H76    N333    1.009   .     S
H77    C334    1.089   .     S
C81    C82     1.348   .     A
C81    C86     1.347   .     A
C81    C281    1.407   .     S
C82    C83     1.342   .     A
C82    H93     1.100   .     S
C83    C84     1.362   .     A
C83    C87     1.458   .     S
C84    C85     1.353   .     A
C84    N88     1.372   .     S
C85    C86     1.334   .     A
C85    H94     1.099   .     S
C86    H95     1.099   .     S
C87    F213    1.358   .     S
C87    F214    1.350   .     S
C87    F215    1.374   .     S
N88    C89     1.243   .     S
N88    H216    1.009   .     S
C89    C90     1.418   .     D
C89    H217    1.089   .     S
C90    C92     1.351   .     S
O91    C92     1.168   .     D
C92    C150    1.345   .     S
C96    C97     1.348   .     A
C96    C101    1.347   .     A
C96    C296    1.407   .     S
C97    C98     1.342   .     A
C97    H108    1.100   .     S
C98    C99     1.362   .     A
C98    C102    1.458   .     S
C99    C100    1.353   .     A
C99    N103    1.372   .     S
C100   C101    1.334   .     A
C100   H109    1.099   .     S
C101   H110    1.099   .     S
C102   F233    1.358   .     S
C102   F234    1.350   .     S
C102   F235    1.374   .     S
N103   C104    1.243   .     S
N103   H236    1.009   .     S
C104   C105    1.418   .     D
C104   H237    1.089   .     S
C105   C107    1.351   .     S
O106   C107    1.168   .     D
C107   C165    1.345   .     S
C111   C112    1.348   .     A
C111   C116    1.347   .     A
C111   C311    1.407   .     S
C112   C113    1.342   .     A
C112   H123    1.100   .     S
C113   C114    1.362   .     A
C113   C117    1.458   .     S
C114   C115    1.353   .     A
C114   N118    1.372   .     S
C115   C116    1.334   .     A
C115   H124    1.099   .     S
C116   H125    1.099   .     S
C117   F253    1.358   .     S
C117   F254    1.350   .     S
C117   F255    1.374   .     S
N118   C119    1.243   .     S
N118   H256    1.009   .     S
C119   C120    1.418   .     D
C119   H257    1.089   .     S
C120   C122    1.351   .     S
O121   C122    1.168   .     D
C122   C180    1.345   .     S
C126   C127    1.348   .     A
C126   C131    1.347   .     A
C126   C326    1.407   .     S
C127   C128    1.342   .     A
C127   H138    1.100   .     S
C128   C129    1.362   .     A
C128   C132    1.458   .     S
C129   C130    1.353   .     A
C129   N133    1.372   .     S
C130   C131    1.334   .     A
C130   H139    1.099   .     S
C131   H140    1.099   .     S
C132   F273    1.358   .     S
C132   F274    1.350   .     S
C132   F275    1.374   .     S
N133   C134    1.243   .     S
N133   H276    1.009   .     S
C134   C135    1.418   .     D
C134   H277    1.089   .     S
C135   C137    1.351   .     S
O136   C137    1.168   .     D
C137   C195    1.345   .     S
C141   C142    1.348   .     A
C141   C146    1.347   .     A
C141   C371    1.407   1_545 S
C142   C143    1.342   .     A
C142   H153    1.100   .     S
C143   C144    1.362   .     A
C143   C147    1.458   .     S
C144   C145    1.353   .     A
C144   N148    1.372   .     S
C145   C146    1.334   .     A
C145   H154    1.099   .     S
C146   H155    1.099   .     S
C147   F2441   1.358   .     S
C147   F2442   1.350   .     S
C147   F2443   1.374   .     S
N148   C149    1.243   .     S
N148   H2444   1.009   .     S
C149   C150    1.418   .     D
C149   H2445   1.089   .     S
C150   C152    1.351   .     S
O151   C152    1.168   .     D
C156   C157    1.348   .     A
C156   C161    1.347   .     A
C156   C386    1.407   1_545 S
C157   C158    1.342   .     A
C157   H168    1.100   .     S
C158   C159    1.362   .     A
C158   C162    1.458   .     S
C159   C160    1.353   .     A
C159   N163    1.372   .     S
C160   C161    1.334   .     A
C160   H169    1.099   .     S
C161   H170    1.099   .     S
C162   F2446   1.358   .     S
C162   F2447   1.350   .     S
C162   F2448   1.374   .     S
N163   C164    1.243   .     S
N163   H2449   1.009   .     S
C164   C165    1.418   .     D
C164   H2450   1.089   .     S
C165   C167    1.351   .     S
O166   C167    1.168   .     D
C171   C172    1.348   .     A
C171   C176    1.347   .     A
C171   C341    1.407   .     S
C172   C173    1.342   .     A
C172   H183    1.100   .     S
C173   C174    1.362   .     A
C173   C177    1.458   .     S
C174   C175    1.353   .     A
C174   N178    1.372   .     S
C175   C176    1.334   .     A
C175   H184    1.099   .     S
C176   H185    1.099   .     S
C177   F2451   1.358   .     S
C177   F2452   1.350   .     S
C177   F2453   1.374   .     S
N178   C179    1.243   .     S
N178   H2454   1.009   .     S
C179   C180    1.418   .     D
C179   H2455   1.089   .     S
C180   C182    1.351   .     S
O181   C182    1.168   .     D
C186   C187    1.348   .     A
C186   C191    1.347   .     A
C186   C356    1.407   .     S
C187   C188    1.342   .     A
C187   H198    1.100   .     S
C188   C189    1.362   .     A
C188   C192    1.458   .     S
C189   C190    1.353   .     A
C189   N193    1.372   .     S
C190   C191    1.334   .     A
C190   H199    1.099   .     S
C191   H200    1.099   .     S
C192   F2456   1.358   .     S
C192   F2457   1.350   .     S
C192   F2458   1.374   .     S
N193   C194    1.243   .     S
N193   H2459   1.009   .     S
C194   C195    1.418   .     D
C194   H2460   1.089   .     S
C195   C197    1.351   .     S
O196   C197    1.168   .     D
C201   C202    1.348   .     A
C201   C206    1.347   .     A
C201   C21     1.407   1_455 S
C202   C203    1.342   .     A
C202   H218    1.100   .     S
C203   C204    1.362   .     A
C203   C207    1.458   .     S
C204   C205    1.353   .     A
C204   N208    1.372   .     S
C205   C206    1.334   .     A
C205   H219    1.099   .     S
C206   H220    1.099   .     S
C207   F2421   1.358   .     S
C207   F2422   1.350   .     S
C207   F2423   1.374   .     S
N208   C209    1.243   .     S
N208   H2424   1.009   .     S
C209   C210    1.418   .     D
C209   H2425   1.089   .     S
C210   C212    1.351   .     S
C210   C352    1.345   .     S
O211   C212    1.168   .     D
C212   C290    1.345   .     S
C221   C222    1.348   .     A
C221   C226    1.347   .     A
C222   C223    1.342   .     A
C222   H238    1.100   .     S
C223   C224    1.362   .     A
C223   C227    1.458   .     S
C224   C225    1.353   .     A
C224   N228    1.372   .     S
C225   C226    1.334   .     A
C225   H239    1.099   .     S
C226   H240    1.099   .     S
C227   F2426   1.358   .     S
C227   F2427   1.350   .     S
C227   F2428   1.374   .     S
N228   C229    1.243   .     S
N228   H2429   1.009   .     S
C229   C230    1.418   .     D
C229   H2430   1.089   .     S
C230   C232    1.351   .     S
C230   C367    1.345   .     S
O231   C232    1.168   .     D
C232   C305    1.345   .     S
C241   C242    1.348   .     A
C241   C246    1.347   .     A
C241   C61     1.407   1_455 S
C242   C243    1.342   .     A
C242   H258    1.100   .     S
C243   C244    1.362   .     A
C243   C247    1.458   .     S
C244   C245    1.353   .     A
C244   N248    1.372   .     S
C245   C246    1.334   .     A
C245   H259    1.099   .     S
C246   H260    1.099   .     S
C247   F2431   1.358   .     S
C247   F2432   1.350   .     S
C247   F2433   1.374   .     S
N248   C249    1.243   .     S
N248   H2434   1.009   .     S
C249   C250    1.418   .     D
C249   H2435   1.089   .     S
C250   C252    1.351   .     S
C250   C382    1.345   .     S
O251   C252    1.168   .     D
C252   C320    1.345   .     S
C261   C262    1.348   .     A
C261   C266    1.347   .     A
C262   C263    1.342   .     A
C262   H278    1.100   .     S
C263   C264    1.362   .     A
C263   C267    1.458   .     S
C264   C265    1.353   .     A
C264   N268    1.372   .     S
C265   C266    1.334   .     A
C265   H279    1.099   .     S
C266   H280    1.099   .     S
C267   F2436   1.358   .     S
C267   F2437   1.350   .     S
C267   F2438   1.374   .     S
N268   C269    1.243   .     S
N268   H2439   1.009   .     S
C269   C270    1.418   .     D
C269   H2440   1.089   .     S
C270   C272    1.351   .     S
C270   C397    1.345   .     S
O271   C272    1.168   .     D
C272   C335    1.345   .     S
C281   C282    1.348   .     A
C281   C286    1.347   .     A
C282   C283    1.342   .     A
C282   H293    1.100   .     S
C283   C284    1.362   .     A
C283   C287    1.458   .     S
C284   C285    1.353   .     A
C284   N288    1.372   .     S
C285   C286    1.334   .     A
C285   H294    1.099   .     S
C286   H295    1.099   .     S
N288   C289    1.243   .     S
C289   C290    1.418   .     D
C290   C292    1.351   .     S
O291   C292    1.168   .     D
C292   C350    1.345   .     S
C296   C297    1.348   .     A
C296   C301    1.347   .     A
C297   C298    1.342   .     A
C297   H308    1.100   .     S
C298   C299    1.362   .     A
C298   C302    1.458   .     S
C299   C300    1.353   .     A
C299   N303    1.372   .     S
C300   C301    1.334   .     A
C300   H309    1.099   .     S
C301   H310    1.099   .     S
N303   C304    1.243   .     S
C304   C305    1.418   .     D
C305   C307    1.351   .     S
O306   C307    1.168   .     D
C307   C365    1.345   .     S
C311   C312    1.348   .     A
C311   C316    1.347   .     A
C312   C313    1.342   .     A
C312   H323    1.100   .     S
C313   C314    1.362   .     A
C313   C317    1.458   .     S
C314   C315    1.353   .     A
C314   N318    1.372   .     S
C315   C316    1.334   .     A
C315   H324    1.099   .     S
C316   H325    1.099   .     S
N318   C319    1.243   .     S
C319   C320    1.418   .     D
C320   C322    1.351   .     S
O321   C322    1.168   .     D
C322   C380    1.345   .     S
C326   C327    1.348   .     A
C326   C331    1.347   .     A
C327   C328    1.342   .     A
C327   H338    1.100   .     S
C328   C329    1.362   .     A
C328   C332    1.458   .     S
C329   C330    1.353   .     A
C329   N333    1.372   .     S
C330   C331    1.334   .     A
C330   H339    1.099   .     S
C331   H340    1.099   .     S
N333   C334    1.243   .     S
C334   C335    1.418   .     D
C335   C337    1.351   .     S
O336   C337    1.168   .     D
C337   C395    1.345   .     S
C341   C342    1.348   .     A
C341   C346    1.347   .     A
C342   C343    1.342   .     A
C342   H353    1.100   .     S
C343   C344    1.362   .     A
C343   C347    1.458   .     S
C344   C345    1.353   .     A
C344   N348    1.372   .     S
C345   C346    1.334   .     A
C345   H354    1.099   .     S
C346   H355    1.099   .     S
C347   F2401   1.358   .     S
C347   F2402   1.350   .     S
C347   F2403   1.374   .     S
N348   C349    1.243   .     S
N348   H2404   1.009   .     S
C349   C350    1.418   .     D
C349   H2405   1.089   .     S
C350   C352    1.351   .     S
O351   C352    1.168   .     D
C356   C357    1.348   .     A
C356   C361    1.347   .     A
C357   C358    1.342   .     A
C357   H368    1.100   .     S
C358   C359    1.362   .     A
C358   C362    1.458   .     S
C359   C360    1.353   .     A
C359   N363    1.372   .     S
C360   C361    1.334   .     A
C360   H369    1.099   .     S
C361   H370    1.099   .     S
C362   F2406   1.358   .     S
C362   F2407   1.350   .     S
C362   F2408   1.374   .     S
N363   C364    1.243   .     S
N363   H2409   1.009   .     S
C364   C365    1.418   .     D
C364   H2410   1.089   .     S
C365   C367    1.351   .     S
O366   C367    1.168   .     D
C371   C372    1.348   .     A
C371   C376    1.347   .     A
C371   C141    1.407   1_565 S
C372   C373    1.342   .     A
C372   H383    1.100   .     S
C373   C374    1.362   .     A
C373   C377    1.458   .     S
C374   C375    1.353   .     A
C374   N378    1.372   .     S
C375   C376    1.334   .     A
C375   H384    1.099   .     S
C376   H385    1.099   .     S
C377   F2411   1.358   .     S
C377   F2412   1.350   .     S
C377   F2413   1.374   .     S
N378   C379    1.243   .     S
N378   H2414   1.009   .     S
C379   C380    1.418   .     D
C379   H2415   1.089   .     S
C380   C382    1.351   .     S
O381   C382    1.168   .     D
C386   C387    1.348   .     A
C386   C391    1.347   .     A
C386   C156    1.407   1_565 S
C387   C388    1.342   .     A
C387   H398    1.100   .     S
C388   C389    1.362   .     A
C388   C392    1.458   .     S
C389   C390    1.353   .     A
C389   N393    1.372   .     S
C390   C391    1.334   .     A
C390   H399    1.099   .     S
C391   H400    1.099   .     S
C392   F2416   1.358   .     S
C392   F2417   1.350   .     S
C392   F2418   1.374   .     S
N393   C394    1.243   .     S
N393   H2419   1.009   .     S
C394   C395    1.418   .     D
C394   H2420   1.089   .     S
C395   C397    1.351   .     S
O396   C397    1.168   .     D
C401   C402    1.348   .     A
C401   C406    1.347   .     A
C401   C621    1.407   .     S
C402   C403    1.342   .     A
C402   H418    1.100   .     S
C403   C404    1.362   .     A
C403   C407    1.458   .     S
C404   C405    1.353   .     A
C404   N408    1.372   .     S
C405   C406    1.334   .     A
C405   H419    1.099   .     S
C406   H420    1.099   .     S
C407   F2541   1.358   .     S
C407   F2542   1.350   .     S
C407   F2543   1.374   .     S
N408   C409    1.243   .     S
N408   H2544   1.009   .     S
C409   C410    1.418   .     D
C409   H2545   1.089   .     S
C410   C412    1.351   .     S
C410   C552    1.345   .     S
O411   C412    1.168   .     D
C412   C490    1.345   .     S
F413   C687    1.358   .     S
F414   C687    1.350   .     S
F415   C687    1.374   .     S
H416   N688    1.009   .     S
H417   C689    1.089   .     S
C421   C422    1.348   .     A
C421   C426    1.347   .     A
C421   C601    1.407   1_655 S
C422   C423    1.342   .     A
C422   H438    1.100   .     S
C423   C424    1.362   .     A
C423   C427    1.458   .     S
C424   C425    1.353   .     A
C424   N428    1.372   .     S
C425   C426    1.334   .     A
C425   H439    1.099   .     S
C426   H440    1.099   .     S
C427   F2546   1.358   .     S
C427   F2547   1.350   .     S
C427   F2548   1.374   .     S
N428   C429    1.243   .     S
N428   H2549   1.009   .     S
C429   C430    1.418   .     D
C429   H2550   1.089   .     S
C430   C432    1.351   .     S
C430   C567    1.345   .     S
O431   C432    1.168   .     D
C432   C505    1.345   .     S
F433   C702    1.358   .     S
F434   C702    1.350   .     S
F435   C702    1.374   .     S
H436   N703    1.009   .     S
H437   C704    1.089   .     S
C441   C442    1.348   .     A
C441   C446    1.347   .     A
C441   C661    1.407   .     S
C442   C443    1.342   .     A
C442   H458    1.100   .     S
C443   C444    1.362   .     A
C443   C447    1.458   .     S
C444   C445    1.353   .     A
C444   N448    1.372   .     S
C445   C446    1.334   .     A
C445   H459    1.099   .     S
C446   H460    1.099   .     S
C447   F2551   1.358   .     S
C447   F2552   1.350   .     S
C447   F2553   1.374   .     S
N448   C449    1.243   .     S
N448   H2554   1.009   .     S
C449   C450    1.418   .     D
C449   H2555   1.089   .     S
C450   C452    1.351   .     S
C450   C582    1.345   .     S
O451   C452    1.168   .     D
C452   C520    1.345   .     S
F453   C717    1.358   .     S
F454   C717    1.350   .     S
F455   C717    1.374   .     S
H456   N718    1.009   .     S
H457   C719    1.089   .     S
C461   C462    1.348   .     A
C461   C466    1.347   .     A
C461   C641    1.407   1_655 S
C462   C463    1.342   .     A
C462   H478    1.100   .     S
C463   C464    1.362   .     A
C463   C467    1.458   .     S
C464   C465    1.353   .     A
C464   N468    1.372   .     S
C465   C466    1.334   .     A
C465   H479    1.099   .     S
C466   H480    1.099   .     S
C467   F2556   1.358   .     S
C467   F2557   1.350   .     S
C467   F2558   1.374   .     S
N468   C469    1.243   .     S
N468   H2559   1.009   .     S
C469   C470    1.418   .     D
C469   H2560   1.089   .     S
C470   C472    1.351   .     S
C470   C597    1.345   .     S
O471   C472    1.168   .     D
C472   C535    1.345   .     S
F473   C732    1.358   .     S
F474   C732    1.350   .     S
F475   C732    1.374   .     S
H476   N733    1.009   .     S
H477   C734    1.089   .     S
C481   C482    1.348   .     A
C481   C486    1.347   .     A
C481   C681    1.407   .     S
C482   C483    1.342   .     A
C482   H493    1.100   .     S
C483   C484    1.362   .     A
C483   C487    1.458   .     S
C484   C485    1.353   .     A
C484   N488    1.372   .     S
C485   C486    1.334   .     A
C485   H494    1.099   .     S
C486   H495    1.099   .     S
C487   F613    1.358   .     S
C487   F614    1.350   .     S
C487   F615    1.374   .     S
N488   C489    1.243   .     S
N488   H616    1.009   .     S
C489   C490    1.418   .     D
C489   H617    1.089   .     S
C490   C492    1.351   .     S
O491   C492    1.168   .     D
C492   C550    1.345   .     S
C496   C497    1.348   .     A
C496   C501    1.347   .     A
C496   C696    1.407   .     S
C497   C498    1.342   .     A
C497   H508    1.100   .     S
C498   C499    1.362   .     A
C498   C502    1.458   .     S
C499   C500    1.353   .     A
C499   N503    1.372   .     S
C500   C501    1.334   .     A
C500   H509    1.099   .     S
C501   H510    1.099   .     S
C502   F633    1.358   .     S
C502   F634    1.350   .     S
C502   F635    1.374   .     S
N503   C504    1.243   .     S
N503   H636    1.009   .     S
C504   C505    1.418   .     D
C504   H637    1.089   .     S
C505   C507    1.351   .     S
O506   C507    1.168   .     D
C507   C565    1.345   .     S
C511   C512    1.348   .     A
C511   C516    1.347   .     A
C511   C711    1.407   .     S
C512   C513    1.342   .     A
C512   H523    1.100   .     S
C513   C514    1.362   .     A
C513   C517    1.458   .     S
C514   C515    1.353   .     A
C514   N518    1.372   .     S
C515   C516    1.334   .     A
C515   H524    1.099   .     S
C516   H525    1.099   .     S
C517   F653    1.358   .     S
C517   F654    1.350   .     S
C517   F655    1.374   .     S
N518   C519    1.243   .     S
N518   H656    1.009   .     S
C519   C520    1.418   .     D
C519   H657    1.089   .     S
C520   C522    1.351   .     S
O521   C522    1.168   .     D
C522   C580    1.345   .     S
C526   C527    1.348   .     A
C526   C531    1.347   .     A
C526   C726    1.407   .     S
C527   C528    1.342   .     A
C527   H538    1.100   .     S
C528   C529    1.362   .     A
C528   C532    1.458   .     S
C529   C530    1.353   .     A
C529   N533    1.372   .     S
C530   C531    1.334   .     A
C530   H539    1.099   .     S
C531   H540    1.099   .     S
C532   F673    1.358   .     S
C532   F674    1.350   .     S
C532   F675    1.374   .     S
N533   C534    1.243   .     S
N533   H676    1.009   .     S
C534   C535    1.418   .     D
C534   H677    1.089   .     S
C535   C537    1.351   .     S
O536   C537    1.168   .     D
C537   C595    1.345   .     S
C541   C542    1.348   .     A
C541   C546    1.347   .     A
C541   C771    1.407   1_545 S
C542   C543    1.342   .     A
C542   H553    1.100   .     S
C543   C544    1.362   .     A
C543   C547    1.458   .     S
C544   C545    1.353   .     A
C544   N548    1.372   .     S
C545   C546    1.334   .     A
C545   H554    1.099   .     S
C546   H555    1.099   .     S
C547   F2521   1.358   .     S
C547   F2522   1.350   .     S
C547   F2523   1.374   .     S
N548   C549    1.243   .     S
N548   H2524   1.009   .     S
C549   C550    1.418   .     D
C549   H2525   1.089   .     S
C550   C552    1.351   .     S
O551   C552    1.168   .     D
C556   C557    1.348   .     A
C556   C561    1.347   .     A
C556   C786    1.407   1_545 S
C557   C558    1.342   .     A
C557   H568    1.100   .     S
C558   C559    1.362   .     A
C558   C562    1.458   .     S
C559   C560    1.353   .     A
C559   N563    1.372   .     S
C560   C561    1.334   .     A
C560   H569    1.099   .     S
C561   H570    1.099   .     S
C562   F2526   1.358   .     S
C562   F2527   1.350   .     S
C562   F2528   1.374   .     S
N563   C564    1.243   .     S
N563   H2529   1.009   .     S
C564   C565    1.418   .     D
C564   H2530   1.089   .     S
C565   C567    1.351   .     S
O566   C567    1.168   .     D
C571   C572    1.348   .     A
C571   C576    1.347   .     A
C571   C741    1.407   .     S
C572   C573    1.342   .     A
C572   H583    1.100   .     S
C573   C574    1.362   .     A
C573   C577    1.458   .     S
C574   C575    1.353   .     A
C574   N578    1.372   .     S
C575   C576    1.334   .     A
C575   H584    1.099   .     S
C576   H585    1.099   .     S
C577   F2531   1.358   .     S
C577   F2532   1.350   .     S
C577   F2533   1.374   .     S
N578   C579    1.243   .     S
N578   H2534   1.009   .     S
C579   C580    1.418   .     D
C579   H2535   1.089   .     S
C580   C582    1.351   .     S
O581   C582    1.168   .     D
C586   C587    1.348   .     A
C586   C591    1.347   .     A
C586   C756    1.407   .     S
C587   C588    1.342   .     A
C587   H598    1.100   .     S
C588   C589    1.362   .     A
C588   C592    1.458   .     S
C589   C590    1.353   .     A
C589   N593    1.372   .     S
C590   C591    1.334   .     A
C590   H599    1.099   .     S
C591   H600    1.099   .     S
C592   F2536   1.358   .     S
C592   F2537   1.350   .     S
C592   F2538   1.374   .     S
N593   C594    1.243   .     S
N593   H2539   1.009   .     S
C594   C595    1.418   .     D
C594   H2540   1.089   .     S
C595   C597    1.351   .     S
O596   C597    1.168   .     D
C601   C602    1.348   .     A
C601   C606    1.347   .     A
C601   C421    1.407   1_455 S
C602   C603    1.342   .     A
C602   H618    1.100   .     S
C603   C604    1.362   .     A
C603   C607    1.458   .     S
C604   C605    1.353   .     A
C604   N608    1.372   .     S
C605   C606    1.334   .     A
C605   H619    1.099   .     S
C606   H620    1.099   .     S
C607   F2501   1.358   .     S
C607   F2502   1.350   .     S
C607   F2503   1.374   .     S
N608   C609    1.243   .     S
N608   H2504   1.009   .     S
C609   C610    1.418   .     D
C609   H2505   1.089   .     S
C610   C612    1.351   .     S
C610   C752    1.345   .     S
O611   C612    1.168   .     D
C612   C690    1.345   .     S
C621   C622    1.348   .     A
C621   C626    1.347   .     A
C622   C623    1.342   .     A
C622   H638    1.100   .     S
C623   C624    1.362   .     A
C623   C627    1.458   .     S
C624   C625    1.353   .     A
C624   N628    1.372   .     S
C625   C626    1.334   .     A
C625   H639    1.099   .     S
C626   H640    1.099   .     S
C627   F2506   1.358   .     S
C627   F2507   1.350   .     S
C627   F2508   1.374   .     S
N628   C629    1.243   .     S
N628   H2509   1.009   .     S
C629   C630    1.418   .     D
C629   H2510   1.089   .     S
C630   C632    1.351   .     S
C630   C767    1.345   .     S
O631   C632    1.168   .     D
C632   C705    1.345   .     S
C641   C642    1.348   .     A
C641   C646    1.347   .     A
C641   C461    1.407   1_455 S
C642   C643    1.342   .     A
C642   H658    1.100   .     S
C643   C644    1.362   .     A
C643   C647    1.458   .     S
C644   C645    1.353   .     A
C644   N648    1.372   .     S
C645   C646    1.334   .     A
C645   H659    1.099   .     S
C646   H660    1.099   .     S
C647   F2511   1.358   .     S
C647   F2512   1.350   .     S
C647   F2513   1.374   .     S
N648   C649    1.243   .     S
N648   H2514   1.009   .     S
C649   C650    1.418   .     D
C649   H2515   1.089   .     S
C650   C652    1.351   .     S
C650   C782    1.345   .     S
O651   C652    1.168   .     D
C652   C720    1.345   .     S
C661   C662    1.348   .     A
C661   C666    1.347   .     A
C662   C663    1.342   .     A
C662   H678    1.100   .     S
C663   C664    1.362   .     A
C663   C667    1.458   .     S
C664   C665    1.353   .     A
C664   N668    1.372   .     S
C665   C666    1.334   .     A
C665   H679    1.099   .     S
C666   H680    1.099   .     S
C667   F2516   1.358   .     S
C667   F2517   1.350   .     S
C667   F2518   1.374   .     S
N668   C669    1.243   .     S
N668   H2519   1.009   .     S
C669   C670    1.418   .     D
C669   H2520   1.089   .     S
C670   C672    1.351   .     S
C670   C797    1.345   .     S
O671   C672    1.168   .     D
C672   C735    1.345   .     S
C681   C682    1.348   .     A
C681   C686    1.347   .     A
C682   C683    1.342   .     A
C682   H693    1.100   .     S
C683   C684    1.362   .     A
C683   C687    1.458   .     S
C684   C685    1.353   .     A
C684   N688    1.372   .     S
C685   C686    1.334   .     A
C685   H694    1.099   .     S
C686   H695    1.099   .     S
N688   C689    1.243   .     S
C689   C690    1.418   .     D
C690   C692    1.351   .     S
O691   C692    1.168   .     D
C692   C750    1.345   .     S
C696   C697    1.348   .     A
C696   C701    1.347   .     A
C697   C698    1.342   .     A
C697   H708    1.100   .     S
C698   C699    1.362   .     A
C698   C702    1.458   .     S
C699   C700    1.353   .     A
C699   N703    1.372   .     S
C700   C701    1.334   .     A
C700   H709    1.099   .     S
C701   H710    1.099   .     S
N703   C704    1.243   .     S
C704   C705    1.418   .     D
C705   C707    1.351   .     S
O706   C707    1.168   .     D
C707   C765    1.345   .     S
C711   C712    1.348   .     A
C711   C716    1.347   .     A
C712   C713    1.342   .     A
C712   H723    1.100   .     S
C713   C714    1.362   .     A
C713   C717    1.458   .     S
C714   C715    1.353   .     A
C714   N718    1.372   .     S
C715   C716    1.334   .     A
C715   H724    1.099   .     S
C716   H725    1.099   .     S
N718   C719    1.243   .     S
C719   C720    1.418   .     D
C720   C722    1.351   .     S
O721   C722    1.168   .     D
C722   C780    1.345   .     S
C726   C727    1.348   .     A
C726   C731    1.347   .     A
C727   C728    1.342   .     A
C727   H738    1.100   .     S
C728   C729    1.362   .     A
C728   C732    1.458   .     S
C729   C730    1.353   .     A
C729   N733    1.372   .     S
C730   C731    1.334   .     A
C730   H739    1.099   .     S
C731   H740    1.099   .     S
N733   C734    1.243   .     S
C734   C735    1.418   .     D
C735   C737    1.351   .     S
O736   C737    1.168   .     D
C737   C795    1.345   .     S
C741   C742    1.348   .     A
C741   C746    1.347   .     A
C742   C743    1.342   .     A
C742   H753    1.100   .     S
C743   C744    1.362   .     A
C743   C747    1.458   .     S
C744   C745    1.353   .     A
C744   N748    1.372   .     S
C745   C746    1.334   .     A
C745   H754    1.099   .     S
C746   H755    1.099   .     S
C747   F2481   1.358   .     S
C747   F2482   1.350   .     S
C747   F2483   1.374   .     S
N748   C749    1.243   .     S
N748   H2484   1.009   .     S
C749   C750    1.418   .     D
C749   H2485   1.089   .     S
C750   C752    1.351   .     S
O751   C752    1.168   .     D
C756   C757    1.348   .     A
C756   C761    1.347   .     A
C757   C758    1.342   .     A
C757   H768    1.100   .     S
C758   C759    1.362   .     A
C758   C762    1.458   .     S
C759   C760    1.353   .     A
C759   N763    1.372   .     S
C760   C761    1.334   .     A
C760   H769    1.099   .     S
C761   H770    1.099   .     S
C762   F2486   1.358   .     S
C762   F2487   1.350   .     S
C762   F2488   1.374   .     S
N763   C764    1.243   .     S
N763   H2489   1.009   .     S
C764   C765    1.418   .     D
C764   H2490   1.089   .     S
C765   C767    1.351   .     S
O766   C767    1.168   .     D
C771   C772    1.348   .     A
C771   C776    1.347   .     A
C771   C541    1.407   1_565 S
C772   C773    1.342   .     A
C772   H783    1.100   .     S
C773   C774    1.362   .     A
C773   C777    1.458   .     S
C774   C775    1.353   .     A
C774   N778    1.372   .     S
C775   C776    1.334   .     A
C775   H784    1.099   .     S
C776   H785    1.099   .     S
C777   F2491   1.358   .     S
C777   F2492   1.350   .     S
C777   F2493   1.374   .     S
N778   C779    1.243   .     S
N778   H2494   1.009   .     S
C779   C780    1.418   .     D
C779   H2495   1.089   .     S
C780   C782    1.351   .     S
O781   C782    1.168   .     D
C786   C787    1.348   .     A
C786   C791    1.347   .     A
C786   C556    1.407   1_565 S
C787   C788    1.342   .     A
C787   H798    1.100   .     S
C788   C789    1.362   .     A
C788   C792    1.458   .     S
C789   C790    1.353   .     A
C789   N793    1.372   .     S
C790   C791    1.334   .     A
C790   H799    1.099   .     S
C791   H800    1.099   .     S
C792   F2496   1.358   .     S
C792   F2497   1.350   .     S
C792   F2498   1.374   .     S
N793   C794    1.243   .     S
N793   H2499   1.009   .     S
C794   C795    1.418   .     D
C794   H2500   1.089   .     S
C795   C797    1.351   .     S
O796   C797    1.168   .     D
C801   C802    1.348   .     A
C801   C806    1.347   .     A
C801   C1021   1.407   .     S
C802   C803    1.342   .     A
C802   H818    1.100   .     S
C803   C804    1.362   .     A
C803   C807    1.458   .     S
C804   C805    1.353   .     A
C804   N808    1.372   .     S
C805   C806    1.334   .     A
C805   H819    1.099   .     S
C806   H820    1.099   .     S
C807   F2621   1.358   .     S
C807   F2622   1.350   .     S
C807   F2623   1.374   .     S
N808   C809    1.243   .     S
N808   H2624   1.009   .     S
C809   C810    1.418   .     D
C809   H2625   1.089   .     S
C810   C812    1.351   .     S
C810   C952    1.345   .     S
O811   C812    1.168   .     D
C812   C890    1.345   .     S
F813   C1087   1.358   .     S
F814   C1087   1.350   .     S
F815   C1087   1.374   .     S
H816   N1088   1.009   .     S
H817   C1089   1.089   .     S
C821   C822    1.348   .     A
C821   C826    1.347   .     A
C821   C1001   1.407   1_655 S
C822   C823    1.342   .     A
C822   H838    1.100   .     S
C823   C824    1.362   .     A
C823   C827    1.458   .     S
C824   C825    1.353   .     A
C824   N828    1.372   .     S
C825   C826    1.334   .     A
C825   H839    1.099   .     S
C826   H840    1.099   .     S
C827   F2626   1.358   .     S
C827   F2627   1.350   .     S
C827   F2628   1.374   .     S
N828   C829    1.243   .     S
N828   H2629   1.009   .     S
C829   C830    1.418   .     D
C829   H2630   1.089   .     S
C830   C832    1.351   .     S
C830   C967    1.345   .     S
O831   C832    1.168   .     D
C832   C905    1.345   .     S
F833   C1102   1.358   .     S
F834   C1102   1.350   .     S
F835   C1102   1.374   .     S
H836   N1103   1.009   .     S
H837   C1104   1.089   .     S
C841   C842    1.348   .     A
C841   C846    1.347   .     A
C841   C1061   1.407   .     S
C842   C843    1.342   .     A
C842   H858    1.100   .     S
C843   C844    1.362   .     A
C843   C847    1.458   .     S
C844   C845    1.353   .     A
C844   N848    1.372   .     S
C845   C846    1.334   .     A
C845   H859    1.099   .     S
C846   H860    1.099   .     S
C847   F2631   1.358   .     S
C847   F2632   1.350   .     S
C847   F2633   1.374   .     S
N848   C849    1.243   .     S
N848   H2634   1.009   .     S
C849   C850    1.418   .     D
C849   H2635   1.089   .     S
C850   C852    1.351   .     S
C850   C982    1.345   .     S
O851   C852    1.168   .     D
C852   C920    1.345   .     S
F853   C1117   1.358   .     S
F854   C1117   1.350   .     S
F855   C1117   1.374   .     S
H856   N1118   1.009   .     S
H857   C1119   1.089   .     S
C861   C862    1.348   .     A
C861   C866    1.347   .     A
C861   C1041   1.407   1_655 S
C862   C863    1.342   .     A
C862   H878    1.100   .     S
C863   C864    1.362   .     A
C863   C867    1.458   .     S
C864   C865    1.353   .     A
C864   N868    1.372   .     S
C865   C866    1.334   .     A
C865   H879    1.099   .     S
C866   H880    1.099   .     S
C867   F2636   1.358   .     S
C867   F2637   1.350   .     S
C867   F2638   1.374   .     S
N868   C869    1.243   .     S
N868   H2639   1.009   .     S
C869   C870    1.418   .     D
C869   H2640   1.089   .     S
C870   C872    1.351   .     S
C870   C997    1.345   .     S
O871   C872    1.168   .     D
C872   C935    1.345   .     S
F873   C1132   1.358   .     S
F874   C1132   1.350   .     S
F875   C1132   1.374   .     S
H876   N1133   1.009   .     S
H877   C1134   1.089   .     S
C881   C882    1.348   .     A
C881   C886    1.347   .     A
C881   C1081   1.407   .     S
C882   C883    1.342   .     A
C882   H893    1.100   .     S
C883   C884    1.362   .     A
C883   C887    1.458   .     S
C884   C885    1.353   .     A
C884   N888    1.372   .     S
C885   C886    1.334   .     A
C885   H894    1.099   .     S
C886   H895    1.099   .     S
C887   F1013   1.358   .     S
C887   F1014   1.350   .     S
C887   F1015   1.374   .     S
N888   C889    1.243   .     S
N888   H1016   1.009   .     S
C889   C890    1.418   .     D
C889   H1017   1.089   .     S
C890   C892    1.351   .     S
O891   C892    1.168   .     D
C892   C950    1.345   .     S
C896   C897    1.348   .     A
C896   C901    1.347   .     A
C896   C1096   1.407   .     S
C897   C898    1.342   .     A
C897   H908    1.100   .     S
C898   C899    1.362   .     A
C898   C902    1.458   .     S
C899   C900    1.353   .     A
C899   N903    1.372   .     S
C900   C901    1.334   .     A
C900   H909    1.099   .     S
C901   H910    1.099   .     S
C902   F1033   1.358   .     S
C902   F1034   1.350   .     S
C902   F1035   1.374   .     S
N903   C904    1.243   .     S
N903   H1036   1.009   .     S
C904   C905    1.418   .     D
C904   H1037   1.089   .     S
C905   C907    1.351   .     S
O906   C907    1.168   .     D
C907   C965    1.345   .     S
C911   C912    1.348   .     A
C911   C916    1.347   .     A
C911   C1111   1.407   .     S
C912   C913    1.342   .     A
C912   H923    1.100   .     S
C913   C914    1.362   .     A
C913   C917    1.458   .     S
C914   C915    1.353   .     A
C914   N918    1.372   .     S
C915   C916    1.334   .     A
C915   H924    1.099   .     S
C916   H925    1.099   .     S
C917   F1053   1.358   .     S
C917   F1054   1.350   .     S
C917   F1055   1.374   .     S
N918   C919    1.243   .     S
N918   H1056   1.009   .     S
C919   C920    1.418   .     D
C919   H1057   1.089   .     S
C920   C922    1.351   .     S
O921   C922    1.168   .     D
C922   C980    1.345   .     S
C926   C927    1.348   .     A
C926   C931    1.347   .     A
C926   C1126   1.407   .     S
C927   C928    1.342   .     A
C927   H938    1.100   .     S
C928   C929    1.362   .     A
C928   C932    1.458   .     S
C929   C930    1.353   .     A
C929   N933    1.372   .     S
C930   C931    1.334   .     A
C930   H939    1.099   .     S
C931   H940    1.099   .     S
C932   F1073   1.358   .     S
C932   F1074   1.350   .     S
C932   F1075   1.374   .     S
N933   C934    1.243   .     S
N933   H1076   1.009   .     S
C934   C935    1.418   .     D
C934   H1077   1.089   .     S
C935   C937    1.351   .     S
O936   C937    1.168   .     D
C937   C995    1.345   .     S
C941   C942    1.348   .     A
C941   C946    1.347   .     A
C941   C1171   1.407   1_545 S
C942   C943    1.342   .     A
C942   H953    1.100   .     S
C943   C944    1.362   .     A
C943   C947    1.458   .     S
C944   C945    1.353   .     A
C944   N948    1.372   .     S
C945   C946    1.334   .     A
C945   H954    1.099   .     S
C946   H955    1.099   .     S
C947   F2601   1.358   .     S
C947   F2602   1.350   .     S
C947   F2603   1.374   .     S
N948   C949    1.243   .     S
N948   H2604   1.009   .     S
C949   C950    1.418   .     D
C949   H2605   1.089   .     S
C950   C952    1.351   .     S
O951   C952    1.168   .     D
C956   C957    1.348   .     A
C956   C961    1.347   .     A
C956   C1186   1.407   1_545 S
C957   C958    1.342   .     A
C957   H968    1.100   .     S
C958   C959    1.362   .     A
C958   C962    1.458   .     S
C959   C960    1.353   .     A
C959   N963    1.372   .     S
C960   C961    1.334   .     A
C960   H969    1.099   .     S
C961   H970    1.099   .     S
C962   F2606   1.358   .     S
C962   F2607   1.350   .     S
C962   F2608   1.374   .     S
N963   C964    1.243   .     S
N963   H2609   1.009   .     S
C964   C965    1.418   .     D
C964   H2610   1.089   .     S
C965   C967    1.351   .     S
O966   C967    1.168   .     D
C971   C972    1.348   .     A
C971   C976    1.347   .     A
C971   C1141   1.407   .     S
C972   C973    1.342   .     A
C972   H983    1.100   .     S
C973   C974    1.362   .     A
C973   C977    1.458   .     S
C974   C975    1.353   .     A
C974   N978    1.372   .     S
C975   C976    1.334   .     A
C975   H984    1.099   .     S
C976   H985    1.099   .     S
C977   F2611   1.358   .     S
C977   F2612   1.350   .     S
C977   F2613   1.374   .     S
N978   C979    1.243   .     S
N978   H2614   1.009   .     S
C979   C980    1.418   .     D
C979   H2615   1.089   .     S
C980   C982    1.351   .     S
O981   C982    1.168   .     D
C986   C987    1.348   .     A
C986   C991    1.347   .     A
C986   C1156   1.407   .     S
C987   C988    1.342   .     A
C987   H998    1.100   .     S
C988   C989    1.362   .     A
C988   C992    1.458   .     S
C989   C990    1.353   .     A
C989   N993    1.372   .     S
C990   C991    1.334   .     A
C990   H999    1.099   .     S
C991   H1000   1.099   .     S
C992   F2616   1.358   .     S
C992   F2617   1.350   .     S
C992   F2618   1.374   .     S
N993   C994    1.243   .     S
N993   H2619   1.009   .     S
C994   C995    1.418   .     D
C994   H2620   1.089   .     S
C995   C997    1.351   .     S
O996   C997    1.168   .     D
C1001  C1002   1.348   .     A
C1001  C1006   1.347   .     A
C1001  C821    1.407   1_455 S
C1002  C1003   1.342   .     A
C1002  H1018   1.100   .     S
C1003  C1004   1.362   .     A
C1003  C1007   1.458   .     S
C1004  C1005   1.353   .     A
C1004  N1008   1.372   .     S
C1005  C1006   1.334   .     A
C1005  H1019   1.099   .     S
C1006  H1020   1.099   .     S
C1007  F2581   1.358   .     S
C1007  F2582   1.350   .     S
C1007  F2583   1.374   .     S
N1008  C1009   1.243   .     S
N1008  H2584   1.009   .     S
C1009  C1010   1.418   .     D
C1009  H2585   1.089   .     S
C1010  C1012   1.351   .     S
C1010  C1152   1.345   .     S
O1011  C1012   1.168   .     D
C1012  C1090   1.345   .     S
C1021  C1022   1.348   .     A
C1021  C1026   1.347   .     A
C1022  C1023   1.342   .     A
C1022  H1038   1.100   .     S
C1023  C1024   1.362   .     A
C1023  C1027   1.458   .     S
C1024  C1025   1.353   .     A
C1024  N1028   1.372   .     S
C1025  C1026   1.334   .     A
C1025  H1039   1.099   .     S
C1026  H1040   1.099   .     S
C1027  F2586   1.358   .     S
C1027  F2587   1.350   .     S
C1027  F2588   1.374   .     S
N1028  C1029   1.243   .     S
N1028  H2589   1.009   .     S
C1029  C1030   1.418   .     D
C1029  H2590   1.089   .     S
C1030  C1032   1.351   .     S
C1030  C1167   1.345   .     S
O1031  C1032   1.168   .     D
C1032  C1105   1.345   .     S
C1041  C1042   1.348   .     A
C1041  C1046   1.347   .     A
C1041  C861    1.407   1_455 S
C1042  C1043   1.342   .     A
C1042  H1058   1.100   .     S
C1043  C1044   1.362   .     A
C1043  C1047   1.458   .     S
C1044  C1045   1.353   .     A
C1044  N1048   1.372   .     S
C1045  C1046   1.334   .     A
C1045  H1059   1.099   .     S
C1046  H1060   1.099   .     S
C1047  F2591   1.358   .     S
C1047  F2592   1.350   .     S
C1047  F2593   1.374   .     S
N1048  C1049   1.243   .     S
N1048  H2594   1.009   .     S
C1049  C1050   1.418   .     D
C1049  H2595   1.089   .     S
C1050  C1052   1.351   .     S
C1050  C1182   1.345   .     S
O1051  C1052   1.168   .     D
C1052  C1120   1.345   .     S
C1061  C1062   1.348   .     A
C1061  C1066   1.347   .     A
C1062  C1063   1.342   .     A
C1062  H1078   1.100   .     S
C1063  C1064   1.362   .     A
C1063  C1067   1.458   .     S
C1064  C1065   1.353   .     A
C1064  N1068   1.372   .     S
C1065  C1066   1.334   .     A
C1065  H1079   1.099   .     S
C1066  H1080   1.099   .     S
C1067  F2596   1.358   .     S
C1067  F2597   1.350   .     S
C1067  F2598   1.374   .     S
N1068  C1069   1.243   .     S
N1068  H2599   1.009   .     S
C1069  C1070   1.418   .     D
C1069  H2600   1.089   .     S
C1070  C1072   1.351   .     S
C1070  C1197   1.345   .     S
O1071  C1072   1.168   .     D
C1072  C1135   1.345   .     S
C1081  C1082   1.348   .     A
C1081  C1086   1.347   .     A
C1082  C1083   1.342   .     A
C1082  H1093   1.100   .     S
C1083  C1084   1.362   .     A
C1083  C1087   1.458   .     S
C1084  C1085   1.353   .     A
C1084  N1088   1.372   .     S
C1085  C1086   1.334   .     A
C1085  H1094   1.099   .     S
C1086  H1095   1.099   .     S
N1088  C1089   1.243   .     S
C1089  C1090   1.418   .     D
C1090  C1092   1.351   .     S
O1091  C1092   1.168   .     D
C1092  C1150   1.345   .     S
C1096  C1097   1.348   .     A
C1096  C1101   1.347   .     A
C1097  C1098   1.342   .     A
C1097  H1108   1.100   .     S
C1098  C1099   1.362   .     A
C1098  C1102   1.458   .     S
C1099  C1100   1.353   .     A
C1099  N1103   1.372   .     S
C1100  C1101   1.334   .     A
C1100  H1109   1.099   .     S
C1101  H1110   1.099   .     S
N1103  C1104   1.243   .     S
C1104  C1105   1.418   .     D
C1105  C1107   1.351   .     S
O1106  C1107   1.168   .     D
C1107  C1165   1.345   .     S
C1111  C1112   1.348   .     A
C1111  C1116   1.347   .     A
C1112  C1113   1.342   .     A
C1112  H1123   1.100   .     S
C1113  C1114   1.362   .     A
C1113  C1117   1.458   .     S
C1114  C1115   1.353   .     A
C1114  N1118   1.372   .     S
C1115  C1116   1.334   .     A
C1115  H1124   1.099   .     S
C1116  H1125   1.099   .     S
N1118  C1119   1.243   .     S
C1119  C1120   1.418   .     D
C1120  C1122   1.351   .     S
O1121  C1122   1.168   .     D
C1122  C1180   1.345   .     S
C1126  C1127   1.348   .     A
C1126  C1131   1.347   .     A
C1127  C1128   1.342   .     A
C1127  H1138   1.100   .     S
C1128  C1129   1.362   .     A
C1128  C1132   1.458   .     S
C1129  C1130   1.353   .     A
C1129  N1133   1.372   .     S
C1130  C1131   1.334   .     A
C1130  H1139   1.099   .     S
C1131  H1140   1.099   .     S
N1133  C1134   1.243   .     S
C1134  C1135   1.418   .     D
C1135  C1137   1.351   .     S
O1136  C1137   1.168   .     D
C1137  C1195   1.345   .     S
C1141  C1142   1.348   .     A
C1141  C1146   1.347   .     A
C1142  C1143   1.342   .     A
C1142  H1153   1.100   .     S
C1143  C1144   1.362   .     A
C1143  C1147   1.458   .     S
C1144  C1145   1.353   .     A
C1144  N1148   1.372   .     S
C1145  C1146   1.334   .     A
C1145  H1154   1.099   .     S
C1146  H1155   1.099   .     S
C1147  F2561   1.358   .     S
C1147  F2562   1.350   .     S
C1147  F2563   1.374   .     S
N1148  C1149   1.243   .     S
N1148  H2564   1.009   .     S
C1149  C1150   1.418   .     D
C1149  H2565   1.089   .     S
C1150  C1152   1.351   .     S
O1151  C1152   1.168   .     D
C1156  C1157   1.348   .     A
C1156  C1161   1.347   .     A
C1157  C1158   1.342   .     A
C1157  H1168   1.100   .     S
C1158  C1159   1.362   .     A
C1158  C1162   1.458   .     S
C1159  C1160   1.353   .     A
C1159  N1163   1.372   .     S
C1160  C1161   1.334   .     A
C1160  H1169   1.099   .     S
C1161  H1170   1.099   .     S
C1162  F2566   1.358   .     S
C1162  F2567   1.350   .     S
C1162  F2568   1.374   .     S
N1163  C1164   1.243   .     S
N1163  H2569   1.009   .     S
C1164  C1165   1.418   .     D
C1164  H2570   1.089   .     S
C1165  C1167   1.351   .     S
O1166  C1167   1.168   .     D
C1171  C1172   1.348   .     A
C1171  C1176   1.347   .     A
C1171  C941    1.407   1_565 S
C1172  C1173   1.342   .     A
C1172  H1183   1.100   .     S
C1173  C1174   1.362   .     A
C1173  C1177   1.458   .     S
C1174  C1175   1.353   .     A
C1174  N1178   1.372   .     S
C1175  C1176   1.334   .     A
C1175  H1184   1.099   .     S
C1176  H1185   1.099   .     S
C1177  F2571   1.358   .     S
C1177  F2572   1.350   .     S
C1177  F2573   1.374   .     S
N1178  C1179   1.243   .     S
N1178  H2574   1.009   .     S
C1179  C1180   1.418   .     D
C1179  H2575   1.089   .     S
C1180  C1182   1.351   .     S
O1181  C1182   1.168   .     D
C1186  C1187   1.348   .     A
C1186  C1191   1.347   .     A
C1186  C956    1.407   1_565 S
C1187  C1188   1.342   .     A
C1187  H1198   1.100   .     S
C1188  C1189   1.362   .     A
C1188  C1192   1.458   .     S
C1189  C1190   1.353   .     A
C1189  N1193   1.372   .     S
C1190  C1191   1.334   .     A
C1190  H1199   1.099   .     S
C1191  H1200   1.099   .     S
C1192  F2576   1.358   .     S
C1192  F2577   1.350   .     S
C1192  F2578   1.374   .     S
N1193  C1194   1.243   .     S
N1193  H2579   1.009   .     S
C1194  C1195   1.418   .     D
C1194  H2580   1.089   .     S
C1195  C1197   1.351   .     S
O1196  C1197   1.168   .     D
C1201  C1202   1.348   .     A
C1201  C1206   1.347   .     A
C1201  C1421   1.407   .     S
C1202  C1203   1.342   .     A
C1202  H1218   1.100   .     S
C1203  C1204   1.362   .     A
C1203  C1207   1.458   .     S
C1204  C1205   1.353   .     A
C1204  N1208   1.372   .     S
C1205  C1206   1.334   .     A
C1205  H1219   1.099   .     S
C1206  H1220   1.099   .     S
C1207  F2701   1.358   .     S
C1207  F2702   1.350   .     S
C1207  F2703   1.374   .     S
N1208  C1209   1.243   .     S
N1208  H2704   1.009   .     S
C1209  C1210   1.418   .     D
C1209  H2705   1.089   .     S
C1210  C1212   1.351   .     S
C1210  C1352   1.345   .     S
O1211  C1212   1.168   .     D
C1212  C1290   1.345   .     S
F1213  C1487   1.358   .     S
F1214  C1487   1.350   .     S
F1215  C1487   1.374   .     S
H1216  N1488   1.009   .     S
H1217  C1489   1.089   .     S
C1221  C1222   1.348   .     A
C1221  C1226   1.347   .     A
C1221  C1401   1.407   1_655 S
C1222  C1223   1.342   .     A
C1222  H1238   1.100   .     S
C1223  C1224   1.362   .     A
C1223  C1227   1.458   .     S
C1224  C1225   1.353   .     A
C1224  N1228   1.372   .     S
C1225  C1226   1.334   .     A
C1225  H1239   1.099   .     S
C1226  H1240   1.099   .     S
C1227  F2706   1.358   .     S
C1227  F2707   1.350   .     S
C1227  F2708   1.374   .     S
N1228  C1229   1.243   .     S
N1228  H2709   1.009   .     S
C1229  C1230   1.418   .     D
C1229  H2710   1.089   .     S
C1230  C1232   1.351   .     S
C1230  C1367   1.345   .     S
O1231  C1232   1.168   .     D
C1232  C1305   1.345   .     S
F1233  C1502   1.358   .     S
F1234  C1502   1.350   .     S
F1235  C1502   1.374   .     S
H1236  N1503   1.009   .     S
H1237  C1504   1.089   .     S
C1241  C1242   1.348   .     A
C1241  C1246   1.347   .     A
C1241  C1461   1.407   .     S
C1242  C1243   1.342   .     A
C1242  H1258   1.100   .     S
C1243  C1244   1.362   .     A
C1243  C1247   1.458   .     S
C1244  C1245   1.353   .     A
C1244  N1248   1.372   .     S
C1245  C1246   1.334   .     A
C1245  H1259   1.099   .     S
C1246  H1260   1.099   .     S
C1247  F2711   1.358   .     S
C1247  F2712   1.350   .     S
C1247  F2713   1.374   .     S
N1248  C1249   1.243   .     S
N1248  H2714   1.009   .     S
C1249  C1250   1.418   .     D
C1249  H2715   1.089   .     S
C1250  C1252   1.351   .     S
C1250  C1382   1.345   .     S
O1251  C1252   1.168   .     D
C1252  C1320   1.345   .     S
F1253  C1517   1.358   .     S
F1254  C1517   1.350   .     S
F1255  C1517   1.374   .     S
H1256  N1518   1.009   .     S
H1257  C1519   1.089   .     S
C1261  C1262   1.348   .     A
C1261  C1266   1.347   .     A
C1261  C1441   1.407   1_655 S
C1262  C1263   1.342   .     A
C1262  H1278   1.100   .     S
C1263  C1264   1.362   .     A
C1263  C1267   1.458   .     S
C1264  C1265   1.353   .     A
C1264  N1268   1.372   .     S
C1265  C1266   1.334   .     A
C1265  H1279   1.099   .     S
C1266  H1280   1.099   .     S
C1267  F2716   1.358   .     S
C1267  F2717   1.350   .     S
C1267  F2718   1.374   .     S
N1268  C1269   1.243   .     S
N1268  H2719   1.009   .     S
C1269  C1270   1.418   .     D
C1269  H2720   1.089   .     S
C1270  C1272   1.351   .     S
C1270  C1397   1.345   .     S
O1271  C1272   1.168   .     D
C1272  C1335   1.345   .     S
F1273  C1532   1.358   .     S
F1274  C1532   1.350   .     S
F1275  C1532   1.374   .     S
H1276  N1533   1.009   .     S
H1277  C1534   1.089   .     S
C1281  C1282   1.348   .     A
C1281  C1286   1.347   .     A
C1281  C1481   1.407   .     S
C1282  C1283   1.342   .     A
C1282  H1293   1.100   .     S
C1283  C1284   1.362   .     A
C1283  C1287   1.458   .     S
C1284  C1285   1.353   .     A
C1284  N1288   1.372   .     S
C1285  C1286   1.334   .     A
C1285  H1294   1.099   .     S
C1286  H1295   1.099   .     S
C1287  F1413   1.358   .     S
C1287  F1414   1.350   .     S
C1287  F1415   1.374   .     S
N1288  C1289   1.243   .     S
N1288  H1416   1.009   .     S
C1289  C1290   1.418   .     D
C1289  H1417   1.089   .     S
C1290  C1292   1.351   .     S
O1291  C1292   1.168   .     D
C1292  C1350   1.345   .     S
C1296  C1297   1.348   .     A
C1296  C1301   1.347   .     A
C1296  C1496   1.407   .     S
C1297  C1298   1.342   .     A
C1297  H1308   1.100   .     S
C1298  C1299   1.362   .     A
C1298  C1302   1.458   .     S
C1299  C1300   1.353   .     A
C1299  N1303   1.372   .     S
C1300  C1301   1.334   .     A
C1300  H1309   1.099   .     S
C1301  H1310   1.099   .     S
C1302  F1433   1.358   .     S
C1302  F1434   1.350   .     S
C1302  F1435   1.374   .     S
N1303  C1304   1.243   .     S
N1303  H1436   1.009   .     S
C1304  C1305   1.418   .     D
C1304  H1437   1.089   .     S
C1305  C1307   1.351   .     S
O1306  C1307   1.168   .     D
C1307  C1365   1.345   .     S
C1311  C1312   1.348   .     A
C1311  C1316   1.347   .     A
C1311  C1511   1.407   .     S
C1312  C1313   1.342   .     A
C1312  H1323   1.100   .     S
C1313  C1314   1.362   .     A
C1313  C1317   1.458   .     S
C1314  C1315   1.353   .     A
C1314  N1318   1.372   .     S
C1315  C1316   1.334   .     A
C1315  H1324   1.099   .     S
C1316  H1325   1.099   .     S
C1317  F1453   1.358   .     S
C1317  F1454   1.350   .     S
C1317  F1455   1.374   .     S
N1318  C1319   1.243   .     S
N1318  H1456   1.009   .     S
C1319  C1320   1.418   .     D
C1319  H1457   1.089   .     S
C1320  C1322   1.351   .     S
O1321  C1322   1.168   .     D
C1322  C1380   1.345   .     S
C1326  C1327   1.348   .     A
C1326  C1331   1.347   .     A
C1326  C1526   1.407   .     S
C1327  C1328   1.342   .     A
C1327  H1338   1.100   .     S
C1328  C1329   1.362   .     A
C1328  C1332   1.458   .     S
C1329  C1330   1.353   .     A
C1329  N1333   1.372   .     S
C1330  C1331   1.334   .     A
C1330  H1339   1.099   .     S
C1331  H1340   1.099   .     S
C1332  F1473   1.358   .     S
C1332  F1474   1.350   .     S
C1332  F1475   1.374   .     S
N1333  C1334   1.243   .     S
N1333  H1476   1.009   .     S
C1334  C1335   1.418   .     D
C1334  H1477   1.089   .     S
C1335  C1337   1.351   .     S
O1336  C1337   1.168   .     D
C1337  C1395   1.345   .     S
C1341  C1342   1.348   .     A
C1341  C1346   1.347   .     A
C1341  C1571   1.407   1_545 S
C1342  C1343   1.342   .     A
C1342  H1353   1.100   .     S
C1343  C1344   1.362   .     A
C1343  C1347   1.458   .     S
C1344  C1345   1.353   .     A
C1344  N1348   1.372   .     S
C1345  C1346   1.334   .     A
C1345  H1354   1.099   .     S
C1346  H1355   1.099   .     S
C1347  F2681   1.358   .     S
C1347  F2682   1.350   .     S
C1347  F2683   1.374   .     S
N1348  C1349   1.243   .     S
N1348  H2684   1.009   .     S
C1349  C1350   1.418   .     D
C1349  H2685   1.089   .     S
C1350  C1352   1.351   .     S
O1351  C1352   1.168   .     D
C1356  C1357   1.348   .     A
C1356  C1361   1.347   .     A
C1356  C1586   1.407   1_545 S
C1357  C1358   1.342   .     A
C1357  H1368   1.100   .     S
C1358  C1359   1.362   .     A
C1358  C1362   1.458   .     S
C1359  C1360   1.353   .     A
C1359  N1363   1.372   .     S
C1360  C1361   1.334   .     A
C1360  H1369   1.099   .     S
C1361  H1370   1.099   .     S
C1362  F2686   1.358   .     S
C1362  F2687   1.350   .     S
C1362  F2688   1.374   .     S
N1363  C1364   1.243   .     S
N1363  H2689   1.009   .     S
C1364  C1365   1.418   .     D
C1364  H2690   1.089   .     S
C1365  C1367   1.351   .     S
O1366  C1367   1.168   .     D
C1371  C1372   1.348   .     A
C1371  C1376   1.347   .     A
C1371  C1541   1.407   .     S
C1372  C1373   1.342   .     A
C1372  H1383   1.100   .     S
C1373  C1374   1.362   .     A
C1373  C1377   1.458   .     S
C1374  C1375   1.353   .     A
C1374  N1378   1.372   .     S
C1375  C1376   1.334   .     A
C1375  H1384   1.099   .     S
C1376  H1385   1.099   .     S
C1377  F2691   1.358   .     S
C1377  F2692   1.350   .     S
C1377  F2693   1.374   .     S
N1378  C1379   1.243   .     S
N1378  H2694   1.009   .     S
C1379  C1380   1.418   .     D
C1379  H2695   1.089   .     S
C1380  C1382   1.351   .     S
O1381  C1382   1.168   .     D
C1386  C1387   1.348   .     A
C1386  C1391   1.347   .     A
C1386  C1556   1.407   .     S
C1387  C1388   1.342   .     A
C1387  H1398   1.100   .     S
C1388  C1389   1.362   .     A
C1388  C1392   1.458   .     S
C1389  C1390   1.353   .     A
C1389  N1393   1.372   .     S
C1390  C1391   1.334   .     A
C1390  H1399   1.099   .     S
C1391  H1400   1.099   .     S
C1392  F2696   1.358   .     S
C1392  F2697   1.350   .     S
C1392  F2698   1.374   .     S
N1393  C1394   1.243   .     S
N1393  H2699   1.009   .     S
C1394  C1395   1.418   .     D
C1394  H2700   1.089   .     S
C1395  C1397   1.351   .     S
O1396  C1397   1.168   .     D
C1401  C1402   1.348   .     A
C1401  C1406   1.347   .     A
C1401  C1221   1.407   1_455 S
C1402  C1403   1.342   .     A
C1402  H1418   1.100   .     S
C1403  C1404   1.362   .     A
C1403  C1407   1.458   .     S
C1404  C1405   1.353   .     A
C1404  N1408   1.372   .     S
C1405  C1406   1.334   .     A
C1405  H1419   1.099   .     S
C1406  H1420   1.099   .     S
C1407  F2661   1.358   .     S
C1407  F2662   1.350   .     S
C1407  F2663   1.374   .     S
N1408  C1409   1.243   .     S
N1408  H2664   1.009   .     S
C1409  C1410   1.418   .     D
C1409  H2665   1.089   .     S
C1410  C1412   1.351   .     S
C1410  C1552   1.345   .     S
O1411  C1412   1.168   .     D
C1412  C1490   1.345   .     S
C1421  C1422   1.348   .     A
C1421  C1426   1.347   .     A
C1422  C1423   1.342   .     A
C1422  H1438   1.100   .     S
C1423  C1424   1.362   .     A
C1423  C1427   1.458   .     S
C1424  C1425   1.353   .     A
C1424  N1428   1.372   .     S
C1425  C1426   1.334   .     A
C1425  H1439   1.099   .     S
C1426  H1440   1.099   .     S
C1427  F2666   1.358   .     S
C1427  F2667   1.350   .     S
C1427  F2668   1.374   .     S
N1428  C1429   1.243   .     S
N1428  H2669   1.009   .     S
C1429  C1430   1.418   .     D
C1429  H2670   1.089   .     S
C1430  C1432   1.351   .     S
C1430  C1567   1.345   .     S
O1431  C1432   1.168   .     D
C1432  C1505   1.345   .     S
C1441  C1442   1.348   .     A
C1441  C1446   1.347   .     A
C1441  C1261   1.407   1_455 S
C1442  C1443   1.342   .     A
C1442  H1458   1.100   .     S
C1443  C1444   1.362   .     A
C1443  C1447   1.458   .     S
C1444  C1445   1.353   .     A
C1444  N1448   1.372   .     S
C1445  C1446   1.334   .     A
C1445  H1459   1.099   .     S
C1446  H1460   1.099   .     S
C1447  F2671   1.358   .     S
C1447  F2672   1.350   .     S
C1447  F2673   1.374   .     S
N1448  C1449   1.243   .     S
N1448  H2674   1.009   .     S
C1449  C1450   1.418   .     D
C1449  H2675   1.089   .     S
C1450  C1452   1.351   .     S
C1450  C1582   1.345   .     S
O1451  C1452   1.168   .     D
C1452  C1520   1.345   .     S
C1461  C1462   1.348   .     A
C1461  C1466   1.347   .     A
C1462  C1463   1.342   .     A
C1462  H1478   1.100   .     S
C1463  C1464   1.362   .     A
C1463  C1467   1.458   .     S
C1464  C1465   1.353   .     A
C1464  N1468   1.372   .     S
C1465  C1466   1.334   .     A
C1465  H1479   1.099   .     S
C1466  H1480   1.099   .     S
C1467  F2676   1.358   .     S
C1467  F2677   1.350   .     S
C1467  F2678   1.374   .     S
N1468  C1469   1.243   .     S
N1468  H2679   1.009   .     S
C1469  C1470   1.418   .     D
C1469  H2680   1.089   .     S
C1470  C1472   1.351   .     S
C1470  C1597   1.345   .     S
O1471  C1472   1.168   .     D
C1472  C1535   1.345   .     S
C1481  C1482   1.348   .     A
C1481  C1486   1.347   .     A
C1482  C1483   1.342   .     A
C1482  H1493   1.100   .     S
C1483  C1484   1.362   .     A
C1483  C1487   1.458   .     S
C1484  C1485   1.353   .     A
C1484  N1488   1.372   .     S
C1485  C1486   1.334   .     A
C1485  H1494   1.099   .     S
C1486  H1495   1.099   .     S
N1488  C1489   1.243   .     S
C1489  C1490   1.418   .     D
C1490  C1492   1.351   .     S
O1491  C1492   1.168   .     D
C1492  C1550   1.345   .     S
C1496  C1497   1.348   .     A
C1496  C1501   1.347   .     A
C1497  C1498   1.342   .     A
C1497  H1508   1.100   .     S
C1498  C1499   1.362   .     A
C1498  C1502   1.458   .     S
C1499  C1500   1.353   .     A
C1499  N1503   1.372   .     S
C1500  C1501   1.334   .     A
C1500  H1509   1.099   .     S
C1501  H1510   1.099   .     S
N1503  C1504   1.243   .     S
C1504  C1505   1.418   .     D
C1505  C1507   1.351   .     S
O1506  C1507   1.168   .     D
C1507  C1565   1.345   .     S
C1511  C1512   1.348   .     A
C1511  C1516   1.347   .     A
C1512  C1513   1.342   .     A
C1512  H1523   1.100   .     S
C1513  C1514   1.362   .     A
C1513  C1517   1.458   .     S
C1514  C1515   1.353   .     A
C1514  N1518   1.372   .     S
C1515  C1516   1.334   .     A
C1515  H1524   1.099   .     S
C1516  H1525   1.099   .     S
N1518  C1519   1.243   .     S
C1519  C1520   1.418   .     D
C1520  C1522   1.351   .     S
O1521  C1522   1.168   .     D
C1522  C1580   1.345   .     S
C1526  C1527   1.348   .     A
C1526  C1531   1.347   .     A
C1527  C1528   1.342   .     A
C1527  H1538   1.100   .     S
C1528  C1529   1.362   .     A
C1528  C1532   1.458   .     S
C1529  C1530   1.353   .     A
C1529  N1533   1.372   .     S
C1530  C1531   1.334   .     A
C1530  H1539   1.099   .     S
C1531  H1540   1.099   .     S
N1533  C1534   1.243   .     S
C1534  C1535   1.418   .     D
C1535  C1537   1.351   .     S
O1536  C1537   1.168   .     D
C1537  C1595   1.345   .     S
C1541  C1542   1.348   .     A
C1541  C1546   1.347   .     A
C1542  C1543   1.342   .     A
C1542  H1553   1.100   .     S
C1543  C1544   1.362   .     A
C1543  C1547   1.458   .     S
C1544  C1545   1.353   .     A
C1544  N1548   1.372   .     S
C1545  C1546   1.334   .     A
C1545  H1554   1.099   .     S
C1546  H1555   1.099   .     S
C1547  F2641   1.358   .     S
C1547  F2642   1.350   .     S
C1547  F2643   1.374   .     S
N1548  C1549   1.243   .     S
N1548  H2644   1.009   .     S
C1549  C1550   1.418   .     D
C1549  H2645   1.089   .     S
C1550  C1552   1.351   .     S
O1551  C1552   1.168   .     D
C1556  C1557   1.348   .     A
C1556  C1561   1.347   .     A
C1557  C1558   1.342   .     A
C1557  H1568   1.100   .     S
C1558  C1559   1.362   .     A
C1558  C1562   1.458   .     S
C1559  C1560   1.353   .     A
C1559  N1563   1.372   .     S
C1560  C1561   1.334   .     A
C1560  H1569   1.099   .     S
C1561  H1570   1.099   .     S
C1562  F2646   1.358   .     S
C1562  F2647   1.350   .     S
C1562  F2648   1.374   .     S
N1563  C1564   1.243   .     S
N1563  H2649   1.009   .     S
C1564  C1565   1.418   .     D
C1564  H2650   1.089   .     S
C1565  C1567   1.351   .     S
O1566  C1567   1.168   .     D
C1571  C1572   1.348   .     A
C1571  C1576   1.347   .     A
C1571  C1341   1.407   1_565 S
C1572  C1573   1.342   .     A
C1572  H1583   1.100   .     S
C1573  C1574   1.362   .     A
C1573  C1577   1.458   .     S
C1574  C1575   1.353   .     A
C1574  N1578   1.372   .     S
C1575  C1576   1.334   .     A
C1575  H1584   1.099   .     S
C1576  H1585   1.099   .     S
C1577  F2651   1.358   .     S
C1577  F2652   1.350   .     S
C1577  F2653   1.374   .     S
N1578  C1579   1.243   .     S
N1578  H2654   1.009   .     S
C1579  C1580   1.418   .     D
C1579  H2655   1.089   .     S
C1580  C1582   1.351   .     S
O1581  C1582   1.168   .     D
C1586  C1587   1.348   .     A
C1586  C1591   1.347   .     A
C1586  C1356   1.407   1_565 S
C1587  C1588   1.342   .     A
C1587  H1598   1.100   .     S
C1588  C1589   1.362   .     A
C1588  C1592   1.458   .     S
C1589  C1590   1.353   .     A
C1589  N1593   1.372   .     S
C1590  C1591   1.334   .     A
C1590  H1599   1.099   .     S
C1591  H1600   1.099   .     S
C1592  F2656   1.358   .     S
C1592  F2657   1.350   .     S
C1592  F2658   1.374   .     S
N1593  C1594   1.243   .     S
N1593  H2659   1.009   .     S
C1594  C1595   1.418   .     D
C1594  H2660   1.089   .     S
C1595  C1597   1.351   .     S
O1596  C1597   1.168   .     D
C1601  C1602   1.348   .     A
C1601  C1606   1.347   .     A
C1601  C1821   1.407   .     S
C1602  C1603   1.342   .     A
C1602  H1618   1.100   .     S
C1603  C1604   1.362   .     A
C1603  C1607   1.458   .     S
C1604  C1605   1.353   .     A
C1604  N1608   1.372   .     S
C1605  C1606   1.334   .     A
C1605  H1619   1.099   .     S
C1606  H1620   1.099   .     S
C1607  F2781   1.358   .     S
C1607  F2782   1.350   .     S
C1607  F2783   1.374   .     S
N1608  C1609   1.243   .     S
N1608  H2784   1.009   .     S
C1609  C1610   1.418   .     D
C1609  H2785   1.089   .     S
C1610  C1612   1.351   .     S
C1610  C1752   1.345   .     S
O1611  C1612   1.168   .     D
C1612  C1690   1.345   .     S
F1613  C1887   1.358   .     S
F1614  C1887   1.350   .     S
F1615  C1887   1.374   .     S
H1616  N1888   1.009   .     S
H1617  C1889   1.089   .     S
C1621  C1622   1.348   .     A
C1621  C1626   1.347   .     A
C1621  C1801   1.407   1_655 S
C1622  C1623   1.342   .     A
C1622  H1638   1.100   .     S
C1623  C1624   1.362   .     A
C1623  C1627   1.458   .     S
C1624  C1625   1.353   .     A
C1624  N1628   1.372   .     S
C1625  C1626   1.334   .     A
C1625  H1639   1.099   .     S
C1626  H1640   1.099   .     S
C1627  F2786   1.358   .     S
C1627  F2787   1.350   .     S
C1627  F2788   1.374   .     S
N1628  C1629   1.243   .     S
N1628  H2789   1.009   .     S
C1629  C1630   1.418   .     D
C1629  H2790   1.089   .     S
C1630  C1632   1.351   .     S
C1630  C1767   1.345   .     S
O1631  C1632   1.168   .     D
C1632  C1705   1.345   .     S
F1633  C1902   1.358   .     S
F1634  C1902   1.350   .     S
F1635  C1902   1.374   .     S
H1636  N1903   1.009   .     S
H1637  C1904   1.089   .     S
C1641  C1642   1.348   .     A
C1641  C1646   1.347   .     A
C1641  C1861   1.407   .     S
C1642  C1643   1.342   .     A
C1642  H1658   1.100   .     S
C1643  C1644   1.362   .     A
C1643  C1647   1.458   .     S
C1644  C1645   1.353   .     A
C1644  N1648   1.372   .     S
C1645  C1646   1.334   .     A
C1645  H1659   1.099   .     S
C1646  H1660   1.099   .     S
C1647  F2791   1.358   .     S
C1647  F2792   1.350   .     S
C1647  F2793   1.374   .     S
N1648  C1649   1.243   .     S
N1648  H2794   1.009   .     S
C1649  C1650   1.418   .     D
C1649  H2795   1.089   .     S
C1650  C1652   1.351   .     S
C1650  C1782   1.345   .     S
O1651  C1652   1.168   .     D
C1652  C1720   1.345   .     S
F1653  C1917   1.358   .     S
F1654  C1917   1.350   .     S
F1655  C1917   1.374   .     S
H1656  N1918   1.009   .     S
H1657  C1919   1.089   .     S
C1661  C1662   1.348   .     A
C1661  C1666   1.347   .     A
C1661  C1841   1.407   1_655 S
C1662  C1663   1.342   .     A
C1662  H1678   1.100   .     S
C1663  C1664   1.362   .     A
C1663  C1667   1.458   .     S
C1664  C1665   1.353   .     A
C1664  N1668   1.372   .     S
C1665  C1666   1.334   .     A
C1665  H1679   1.099   .     S
C1666  H1680   1.099   .     S
C1667  F2796   1.358   .     S
C1667  F2797   1.350   .     S
C1667  F2798   1.374   .     S
N1668  C1669   1.243   .     S
N1668  H2799   1.009   .     S
C1669  C1670   1.418   .     D
C1669  H2800   1.089   .     S
C1670  C1672   1.351   .     S
C1670  C1797   1.345   .     S
O1671  C1672   1.168   .     D
C1672  C1735   1.345   .     S
F1673  C1932   1.358   .     S
F1674  C1932   1.350   .     S
F1675  C1932   1.374   .     S
H1676  N1933   1.009   .     S
H1677  C1934   1.089   .     S
C1681  C1682   1.348   .     A
C1681  C1686   1.347   .     A
C1681  C1881   1.407   .     S
C1682  C1683   1.342   .     A
C1682  H1693   1.100   .     S
C1683  C1684   1.362   .     A
C1683  C1687   1.458   .     S
C1684  C1685   1.353   .     A
C1684  N1688   1.372   .     S
C1685  C1686   1.334   .     A
C1685  H1694   1.099   .     S
C1686  H1695   1.099   .     S
C1687  F1813   1.358   .     S
C1687  F1814   1.350   .     S
C1687  F1815   1.374   .     S
N1688  C1689   1.243   .     S
N1688  H1816   1.009   .     S
C1689  C1690   1.418   .     D
C1689  H1817   1.089   .     S
C1690  C1692   1.351   .     S
O1691  C1692   1.168   .     D
C1692  C1750   1.345   .     S
C1696  C1697   1.348   .     A
C1696  C1701   1.347   .     A
C1696  C1896   1.407   .     S
C1697  C1698   1.342   .     A
C1697  H1708   1.100   .     S
C1698  C1699   1.362   .     A
C1698  C1702   1.458   .     S
C1699  C1700   1.353   .     A
C1699  N1703   1.372   .     S
C1700  C1701   1.334   .     A
C1700  H1709   1.099   .     S
C1701  H1710   1.099   .     S
C1702  F1833   1.358   .     S
C1702  F1834   1.350   .     S
C1702  F1835   1.374   .     S
N1703  C1704   1.243   .     S
N1703  H1836   1.009   .     S
C1704  C1705   1.418   .     D
C1704  H1837   1.089   .     S
C1705  C1707   1.351   .     S
O1706  C1707   1.168   .     D
C1707  C1765   1.345   .     S
C1711  C1712   1.348   .     A
C1711  C1716   1.347   .     A
C1711  C1911   1.407   .     S
C1712  C1713   1.342   .     A
C1712  H1723   1.100   .     S
C1713  C1714   1.362   .     A
C1713  C1717   1.458   .     S
C1714  C1715   1.353   .     A
C1714  N1718   1.372   .     S
C1715  C1716   1.334   .     A
C1715  H1724   1.099   .     S
C1716  H1725   1.099   .     S
C1717  F1853   1.358   .     S
C1717  F1854   1.350   .     S
C1717  F1855   1.374   .     S
N1718  C1719   1.243   .     S
N1718  H1856   1.009   .     S
C1719  C1720   1.418   .     D
C1719  H1857   1.089   .     S
C1720  C1722   1.351   .     S
O1721  C1722   1.168   .     D
C1722  C1780   1.345   .     S
C1726  C1727   1.348   .     A
C1726  C1731   1.347   .     A
C1726  C1926   1.407   .     S
C1727  C1728   1.342   .     A
C1727  H1738   1.100   .     S
C1728  C1729   1.362   .     A
C1728  C1732   1.458   .     S
C1729  C1730   1.353   .     A
C1729  N1733   1.372   .     S
C1730  C1731   1.334   .     A
C1730  H1739   1.099   .     S
C1731  H1740   1.099   .     S
C1732  F1873   1.358   .     S
C1732  F1874   1.350   .     S
C1732  F1875   1.374   .     S
N1733  C1734   1.243   .     S
N1733  H1876   1.009   .     S
C1734  C1735   1.418   .     D
C1734  H1877   1.089   .     S
C1735  C1737   1.351   .     S
O1736  C1737   1.168   .     D
C1737  C1795   1.345   .     S
C1741  C1742   1.348   .     A
C1741  C1746   1.347   .     A
C1741  C1971   1.407   1_545 S
C1742  C1743   1.342   .     A
C1742  H1753   1.100   .     S
C1743  C1744   1.362   .     A
C1743  C1747   1.458   .     S
C1744  C1745   1.353   .     A
C1744  N1748   1.372   .     S
C1745  C1746   1.334   .     A
C1745  H1754   1.099   .     S
C1746  H1755   1.099   .     S
C1747  F2761   1.358   .     S
C1747  F2762   1.350   .     S
C1747  F2763   1.374   .     S
N1748  C1749   1.243   .     S
N1748  H2764   1.009   .     S
C1749  C1750   1.418   .     D
C1749  H2765   1.089   .     S
C1750  C1752   1.351   .     S
O1751  C1752   1.168   .     D
C1756  C1757   1.348   .     A
C1756  C1761   1.347   .     A
C1756  C1986   1.407   1_545 S
C1757  C1758   1.342   .     A
C1757  H1768   1.100   .     S
C1758  C1759   1.362   .     A
C1758  C1762   1.458   .     S
C1759  C1760   1.353   .     A
C1759  N1763   1.372   .     S
C1760  C1761   1.334   .     A
C1760  H1769   1.099   .     S
C1761  H1770   1.099   .     S
C1762  F2766   1.358   .     S
C1762  F2767   1.350   .     S
C1762  F2768   1.374   .     S
N1763  C1764   1.243   .     S
N1763  H2769   1.009   .     S
C1764  C1765   1.418   .     D
C1764  H2770   1.089   .     S
C1765  C1767   1.351   .     S
O1766  C1767   1.168   .     D
C1771  C1772   1.348   .     A
C1771  C1776   1.347   .     A
C1771  C1941   1.407   .     S
C1772  C1773   1.342   .     A
C1772  H1783   1.100   .     S
C1773  C1774   1.362   .     A
C1773  C1777   1.458   .     S
C1774  C1775   1.353   .     A
C1774  N1778   1.372   .     S
C1775  C1776   1.334   .     A
C1775  H1784   1.099   .     S
C1776  H1785   1.099   .     S
C1777  F2771   1.358   .     S
C1777  F2772   1.350   .     S
C1777  F2773   1.374   .     S
N1778  C1779   1.243   .     S
N1778  H2774   1.009   .     S
C1779  C1780   1.418   .     D
C1779  H2775   1.089   .     S
C1780  C1782   1.351   .     S
O1781  C1782   1.168   .     D
C1786  C1787   1.348   .     A
C1786  C1791   1.347   .     A
C1786  C1956   1.407   .     S
C1787  C1788   1.342   .     A
C1787  H1798   1.100   .     S
C1788  C1789   1.362   .     A
C1788  C1792   1.458   .     S
C1789  C1790   1.353   .     A
C1789  N1793   1.372   .     S
C1790  C1791   1.334   .     A
C1790  H1799   1.099   .     S
C1791  H1800   1.099   .     S
C1792  F2776   1.358   .     S
C1792  F2777   1.350   .     S
C1792  F2778   1.374   .     S
N1793  C1794   1.243   .     S
N1793  H2779   1.009   .     S
C1794  C1795   1.418   .     D
C1794  H2780   1.089   .     S
C1795  C1797   1.351   .     S
O1796  C1797   1.168   .     D
C1801  C1802   1.348   .     A
C1801  C1806   1.347   .     A
C1801  C1621   1.407   1_455 S
C1802  C1803   1.342   .     A
C1802  H1818   1.100   .     S
C1803  C1804   1.362   .     A
C1803  C1807   1.458   .     S
C1804  C1805   1.353   .     A
C1804  N1808   1.372   .     S
C1805  C1806   1.334   .     A
C1805  H1819   1.099   .     S
C1806  H1820   1.099   .     S
C1807  F2741   1.358   .     S
C1807  F2742   1.350   .     S
C1807  F2743   1.374   .     S
N1808  C1809   1.243   .     S
N1808  H2744   1.009   .     S
C1809  C1810   1.418   .     D
C1809  H2745   1.089   .     S
C1810  C1812   1.351   .     S
C1810  C1952   1.345   .     S
O1811  C1812   1.168   .     D
C1812  C1890   1.345   .     S
C1821  C1822   1.348   .     A
C1821  C1826   1.347   .     A
C1822  C1823   1.342   .     A
C1822  H1838   1.100   .     S
C1823  C1824   1.362   .     A
C1823  C1827   1.458   .     S
C1824  C1825   1.353   .     A
C1824  N1828   1.372   .     S
C1825  C1826   1.334   .     A
C1825  H1839   1.099   .     S
C1826  H1840   1.099   .     S
C1827  F2746   1.358   .     S
C1827  F2747   1.350   .     S
C1827  F2748   1.374   .     S
N1828  C1829   1.243   .     S
N1828  H2749   1.009   .     S
C1829  C1830   1.418   .     D
C1829  H2750   1.089   .     S
C1830  C1832   1.351   .     S
C1830  C1967   1.345   .     S
O1831  C1832   1.168   .     D
C1832  C1905   1.345   .     S
C1841  C1842   1.348   .     A
C1841  C1846   1.347   .     A
C1841  C1661   1.407   1_455 S
C1842  C1843   1.342   .     A
C1842  H1858   1.100   .     S
C1843  C1844   1.362   .     A
C1843  C1847   1.458   .     S
C1844  C1845   1.353   .     A
C1844  N1848   1.372   .     S
C1845  C1846   1.334   .     A
C1845  H1859   1.099   .     S
C1846  H1860   1.099   .     S
C1847  F2751   1.358   .     S
C1847  F2752   1.350   .     S
C1847  F2753   1.374   .     S
N1848  C1849   1.243   .     S
N1848  H2754   1.009   .     S
C1849  C1850   1.418   .     D
C1849  H2755   1.089   .     S
C1850  C1852   1.351   .     S
C1850  C1982   1.345   .     S
O1851  C1852   1.168   .     D
C1852  C1920   1.345   .     S
C1861  C1862   1.348   .     A
C1861  C1866   1.347   .     A
C1862  C1863   1.342   .     A
C1862  H1878   1.100   .     S
C1863  C1864   1.362   .     A
C1863  C1867   1.458   .     S
C1864  C1865   1.353   .     A
C1864  N1868   1.372   .     S
C1865  C1866   1.334   .     A
C1865  H1879   1.099   .     S
C1866  H1880   1.099   .     S
C1867  F2756   1.358   .     S
C1867  F2757   1.350   .     S
C1867  F2758   1.374   .     S
N1868  C1869   1.243   .     S
N1868  H2759   1.009   .     S
C1869  C1870   1.418   .     D
C1869  H2760   1.089   .     S
C1870  C1872   1.351   .     S
C1870  C1997   1.345   .     S
O1871  C1872   1.168   .     D
C1872  C1935   1.345   .     S
C1881  C1882   1.348   .     A
C1881  C1886   1.347   .     A
C1882  C1883   1.342   .     A
C1882  H1893   1.100   .     S
C1883  C1884   1.362   .     A
C1883  C1887   1.458   .     S
C1884  C1885   1.353   .     A
C1884  N1888   1.372   .     S
C1885  C1886   1.334   .     A
C1885  H1894   1.099   .     S
C1886  H1895   1.099   .     S
N1888  C1889   1.243   .     S
C1889  C1890   1.418   .     D
C1890  C1892   1.351   .     S
O1891  C1892   1.168   .     D
C1892  C1950   1.345   .     S
C1896  C1897   1.348   .     A
C1896  C1901   1.347   .     A
C1897  C1898   1.342   .     A
C1897  H1908   1.100   .     S
C1898  C1899   1.362   .     A
C1898  C1902   1.458   .     S
C1899  C1900   1.353   .     A
C1899  N1903   1.372   .     S
C1900  C1901   1.334   .     A
C1900  H1909   1.099   .     S
C1901  H1910   1.099   .     S
N1903  C1904   1.243   .     S
C1904  C1905   1.418   .     D
C1905  C1907   1.351   .     S
O1906  C1907   1.168   .     D
C1907  C1965   1.345   .     S
C1911  C1912   1.348   .     A
C1911  C1916   1.347   .     A
C1912  C1913   1.342   .     A
C1912  H1923   1.100   .     S
C1913  C1914   1.362   .     A
C1913  C1917   1.458   .     S
C1914  C1915   1.353   .     A
C1914  N1918   1.372   .     S
C1915  C1916   1.334   .     A
C1915  H1924   1.099   .     S
C1916  H1925   1.099   .     S
N1918  C1919   1.243   .     S
C1919  C1920   1.418   .     D
C1920  C1922   1.351   .     S
O1921  C1922   1.168   .     D
C1922  C1980   1.345   .     S
C1926  C1927   1.348   .     A
C1926  C1931   1.347   .     A
C1927  C1928   1.342   .     A
C1927  H1938   1.100   .     S
C1928  C1929   1.362   .     A
C1928  C1932   1.458   .     S
C1929  C1930   1.353   .     A
C1929  N1933   1.372   .     S
C1930  C1931   1.334   .     A
C1930  H1939   1.099   .     S
C1931  H1940   1.099   .     S
N1933  C1934   1.243   .     S
C1934  C1935   1.418   .     D
C1935  C1937   1.351   .     S
O1936  C1937   1.168   .     D
C1937  C1995   1.345   .     S
C1941  C1942   1.348   .     A
C1941  C1946   1.347   .     A
C1942  C1943   1.342   .     A
C1942  H1953   1.100   .     S
C1943  C1944   1.362   .     A
C1943  C1947   1.458   .     S
C1944  C1945   1.353   .     A
C1944  N1948   1.372   .     S
C1945  C1946   1.334   .     A
C1945  H1954   1.099   .     S
C1946  H1955   1.099   .     S
C1947  F2721   1.358   .     S
C1947  F2722   1.350   .     S
C1947  F2723   1.374   .     S
N1948  C1949   1.243   .     S
N1948  H2724   1.009   .     S
C1949  C1950   1.418   .     D
C1949  H2725   1.089   .     S
C1950  C1952   1.351   .     S
O1951  C1952   1.168   .     D
C1956  C1957   1.348   .     A
C1956  C1961   1.347   .     A
C1957  C1958   1.342   .     A
C1957  H1968   1.100   .     S
C1958  C1959   1.362   .     A
C1958  C1962   1.458   .     S
C1959  C1960   1.353   .     A
C1959  N1963   1.372   .     S
C1960  C1961   1.334   .     A
C1960  H1969   1.099   .     S
C1961  H1970   1.099   .     S
C1962  F2726   1.358   .     S
C1962  F2727   1.350   .     S
C1962  F2728   1.374   .     S
N1963  C1964   1.243   .     S
N1963  H2729   1.009   .     S
C1964  C1965   1.418   .     D
C1964  H2730   1.089   .     S
C1965  C1967   1.351   .     S
O1966  C1967   1.168   .     D
C1971  C1972   1.348   .     A
C1971  C1976   1.347   .     A
C1971  C1741   1.407   1_565 S
C1972  C1973   1.342   .     A
C1972  H1983   1.100   .     S
C1973  C1974   1.362   .     A
C1973  C1977   1.458   .     S
C1974  C1975   1.353   .     A
C1974  N1978   1.372   .     S
C1975  C1976   1.334   .     A
C1975  H1984   1.099   .     S
C1976  H1985   1.099   .     S
C1977  F2731   1.358   .     S
C1977  F2732   1.350   .     S
C1977  F2733   1.374   .     S
N1978  C1979   1.243   .     S
N1978  H2734   1.009   .     S
C1979  C1980   1.418   .     D
C1979  H2735   1.089   .     S
C1980  C1982   1.351   .     S
O1981  C1982   1.168   .     D
C1986  C1987   1.348   .     A
C1986  C1991   1.347   .     A
C1986  C1756   1.407   1_565 S
C1987  C1988   1.342   .     A
C1987  H1998   1.100   .     S
C1988  C1989   1.362   .     A
C1988  C1992   1.458   .     S
C1989  C1990   1.353   .     A
C1989  N1993   1.372   .     S
C1990  C1991   1.334   .     A
C1990  H1999   1.099   .     S
C1991  H2000   1.099   .     S
C1992  F2736   1.358   .     S
C1992  F2737   1.350   .     S
C1992  F2738   1.374   .     S
N1993  C1994   1.243   .     S
N1993  H2739   1.009   .     S
C1994  C1995   1.418   .     D
C1994  H2740   1.089   .     S
C1995  C1997   1.351   .     S
O1996  C1997   1.168   .     D
C2001  C2002   1.348   .     A
C2001  C2006   1.347   .     A
C2001  C2221   1.407   .     S
C2002  C2003   1.342   .     A
C2002  H2018   1.100   .     S
C2003  C2004   1.362   .     A
C2003  C2007   1.458   .     S
C2004  C2005   1.353   .     A
C2004  N2008   1.372   .     S
C2005  C2006   1.334   .     A
C2005  H2019   1.099   .     S
C2006  H2020   1.099   .     S
C2007  F2861   1.358   .     S
C2007  F2862   1.350   .     S
C2007  F2863   1.374   .     S
N2008  C2009   1.243   .     S
N2008  H2864   1.009   .     S
C2009  C2010   1.418   .     D
C2009  H2865   1.089   .     S
C2010  C2012   1.351   .     S
C2010  C2152   1.345   .     S
O2011  C2012   1.168   .     D
C2012  C2090   1.345   .     S
F2013  C2287   1.358   .     S
F2014  C2287   1.350   .     S
F2015  C2287   1.374   .     S
H2016  N2288   1.009   .     S
H2017  C2289   1.089   .     S
C2021  C2022   1.348   .     A
C2021  C2026   1.347   .     A
C2021  C2201   1.407   1_655 S
C2022  C2023   1.342   .     A
C2022  H2038   1.100   .     S
C2023  C2024   1.362   .     A
C2023  C2027   1.458   .     S
C2024  C2025   1.353   .     A
C2024  N2028   1.372   .     S
C2025  C2026   1.334   .     A
C2025  H2039   1.099   .     S
C2026  H2040   1.099   .     S
C2027  F2866   1.358   .     S
C2027  F2867   1.350   .     S
C2027  F2868   1.374   .     S
N2028  C2029   1.243   .     S
N2028  H2869   1.009   .     S
C2029  C2030   1.418   .     D
C2029  H2870   1.089   .     S
C2030  C2032   1.351   .     S
C2030  C2167   1.345   .     S
O2031  C2032   1.168   .     D
C2032  C2105   1.345   .     S
F2033  C2302   1.358   .     S
F2034  C2302   1.350   .     S
F2035  C2302   1.374   .     S
H2036  N2303   1.009   .     S
H2037  C2304   1.089   .     S
C2041  C2042   1.348   .     A
C2041  C2046   1.347   .     A
C2041  C2261   1.407   .     S
C2042  C2043   1.342   .     A
C2042  H2058   1.100   .     S
C2043  C2044   1.362   .     A
C2043  C2047   1.458   .     S
C2044  C2045   1.353   .     A
C2044  N2048   1.372   .     S
C2045  C2046   1.334   .     A
C2045  H2059   1.099   .     S
C2046  H2060   1.099   .     S
C2047  F2871   1.358   .     S
C2047  F2872   1.350   .     S
C2047  F2873   1.374   .     S
N2048  C2049   1.243   .     S
N2048  H2874   1.009   .     S
C2049  C2050   1.418   .     D
C2049  H2875   1.089   .     S
C2050  C2052   1.351   .     S
C2050  C2182   1.345   .     S
O2051  C2052   1.168   .     D
C2052  C2120   1.345   .     S
F2053  C2317   1.358   .     S
F2054  C2317   1.350   .     S
F2055  C2317   1.374   .     S
H2056  N2318   1.009   .     S
H2057  C2319   1.089   .     S
C2061  C2062   1.348   .     A
C2061  C2066   1.347   .     A
C2061  C2241   1.407   1_655 S
C2062  C2063   1.342   .     A
C2062  H2078   1.100   .     S
C2063  C2064   1.362   .     A
C2063  C2067   1.458   .     S
C2064  C2065   1.353   .     A
C2064  N2068   1.372   .     S
C2065  C2066   1.334   .     A
C2065  H2079   1.099   .     S
C2066  H2080   1.099   .     S
C2067  F2876   1.358   .     S
C2067  F2877   1.350   .     S
C2067  F2878   1.374   .     S
N2068  C2069   1.243   .     S
N2068  H2879   1.009   .     S
C2069  C2070   1.418   .     D
C2069  H2880   1.089   .     S
C2070  C2072   1.351   .     S
C2070  C2197   1.345   .     S
O2071  C2072   1.168   .     D
C2072  C2135   1.345   .     S
F2073  C2332   1.358   .     S
F2074  C2332   1.350   .     S
F2075  C2332   1.374   .     S
H2076  N2333   1.009   .     S
H2077  C2334   1.089   .     S
C2081  C2082   1.348   .     A
C2081  C2086   1.347   .     A
C2081  C2281   1.407   .     S
C2082  C2083   1.342   .     A
C2082  H2093   1.100   .     S
C2083  C2084   1.362   .     A
C2083  C2087   1.458   .     S
C2084  C2085   1.353   .     A
C2084  N2088   1.372   .     S
C2085  C2086   1.334   .     A
C2085  H2094   1.099   .     S
C2086  H2095   1.099   .     S
C2087  F2213   1.358   .     S
C2087  F2214   1.350   .     S
C2087  F2215   1.374   .     S
N2088  C2089   1.243   .     S
N2088  H2216   1.009   .     S
C2089  C2090   1.418   .     D
C2089  H2217   1.089   .     S
C2090  C2092   1.351   .     S
O2091  C2092   1.168   .     D
C2092  C2150   1.345   .     S
C2096  C2097   1.348   .     A
C2096  C2101   1.347   .     A
C2096  C2296   1.407   .     S
C2097  C2098   1.342   .     A
C2097  H2108   1.100   .     S
C2098  C2099   1.362   .     A
C2098  C2102   1.458   .     S
C2099  C2100   1.353   .     A
C2099  N2103   1.372   .     S
C2100  C2101   1.334   .     A
C2100  H2109   1.099   .     S
C2101  H2110   1.099   .     S
C2102  F2233   1.358   .     S
C2102  F2234   1.350   .     S
C2102  F2235   1.374   .     S
N2103  C2104   1.243   .     S
N2103  H2236   1.009   .     S
C2104  C2105   1.418   .     D
C2104  H2237   1.089   .     S
C2105  C2107   1.351   .     S
O2106  C2107   1.168   .     D
C2107  C2165   1.345   .     S
C2111  C2112   1.348   .     A
C2111  C2116   1.347   .     A
C2111  C2311   1.407   .     S
C2112  C2113   1.342   .     A
C2112  H2123   1.100   .     S
C2113  C2114   1.362   .     A
C2113  C2117   1.458   .     S
C2114  C2115   1.353   .     A
C2114  N2118   1.372   .     S
C2115  C2116   1.334   .     A
C2115  H2124   1.099   .     S
C2116  H2125   1.099   .     S
C2117  F2253   1.358   .     S
C2117  F2254   1.350   .     S
C2117  F2255   1.374   .     S
N2118  C2119   1.243   .     S
N2118  H2256   1.009   .     S
C2119  C2120   1.418   .     D
C2119  H2257   1.089   .     S
C2120  C2122   1.351   .     S
O2121  C2122   1.168   .     D
C2122  C2180   1.345   .     S
C2126  C2127   1.348   .     A
C2126  C2131   1.347   .     A
C2126  C2326   1.407   .     S
C2127  C2128   1.342   .     A
C2127  H2138   1.100   .     S
C2128  C2129   1.362   .     A
C2128  C2132   1.458   .     S
C2129  C2130   1.353   .     A
C2129  N2133   1.372   .     S
C2130  C2131   1.334   .     A
C2130  H2139   1.099   .     S
C2131  H2140   1.099   .     S
C2132  F2273   1.358   .     S
C2132  F2274   1.350   .     S
C2132  F2275   1.374   .     S
N2133  C2134   1.243   .     S
N2133  H2276   1.009   .     S
C2134  C2135   1.418   .     D
C2134  H2277   1.089   .     S
C2135  C2137   1.351   .     S
O2136  C2137   1.168   .     D
C2137  C2195   1.345   .     S
C2141  C2142   1.348   .     A
C2141  C2146   1.347   .     A
C2141  C2371   1.407   1_545 S
C2142  C2143   1.342   .     A
C2142  H2153   1.100   .     S
C2143  C2144   1.362   .     A
C2143  C2147   1.458   .     S
C2144  C2145   1.353   .     A
C2144  N2148   1.372   .     S
C2145  C2146   1.334   .     A
C2145  H2154   1.099   .     S
C2146  H2155   1.099   .     S
C2147  F2841   1.358   .     S
C2147  F2842   1.350   .     S
C2147  F2843   1.374   .     S
N2148  C2149   1.243   .     S
N2148  H2844   1.009   .     S
C2149  C2150   1.418   .     D
C2149  H2845   1.089   .     S
C2150  C2152   1.351   .     S
O2151  C2152   1.168   .     D
C2156  C2157   1.348   .     A
C2156  C2161   1.347   .     A
C2156  C2386   1.407   1_545 S
C2157  C2158   1.342   .     A
C2157  H2168   1.100   .     S
C2158  C2159   1.362   .     A
C2158  C2162   1.458   .     S
C2159  C2160   1.353   .     A
C2159  N2163   1.372   .     S
C2160  C2161   1.334   .     A
C2160  H2169   1.099   .     S
C2161  H2170   1.099   .     S
C2162  F2846   1.358   .     S
C2162  F2847   1.350   .     S
C2162  F2848   1.374   .     S
N2163  C2164   1.243   .     S
N2163  H2849   1.009   .     S
C2164  C2165   1.418   .     D
C2164  H2850   1.089   .     S
C2165  C2167   1.351   .     S
O2166  C2167   1.168   .     D
C2171  C2172   1.348   .     A
C2171  C2176   1.347   .     A
C2171  C2341   1.407   .     S
C2172  C2173   1.342   .     A
C2172  H2183   1.100   .     S
C2173  C2174   1.362   .     A
C2173  C2177   1.458   .     S
C2174  C2175   1.353   .     A
C2174  N2178   1.372   .     S
C2175  C2176   1.334   .     A
C2175  H2184   1.099   .     S
C2176  H2185   1.099   .     S
C2177  F2851   1.358   .     S
C2177  F2852   1.350   .     S
C2177  F2853   1.374   .     S
N2178  C2179   1.243   .     S
N2178  H2854   1.009   .     S
C2179  C2180   1.418   .     D
C2179  H2855   1.089   .     S
C2180  C2182   1.351   .     S
O2181  C2182   1.168   .     D
C2186  C2187   1.348   .     A
C2186  C2191   1.347   .     A
C2186  C2356   1.407   .     S
C2187  C2188   1.342   .     A
C2187  H2198   1.100   .     S
C2188  C2189   1.362   .     A
C2188  C2192   1.458   .     S
C2189  C2190   1.353   .     A
C2189  N2193   1.372   .     S
C2190  C2191   1.334   .     A
C2190  H2199   1.099   .     S
C2191  H2200   1.099   .     S
C2192  F2856   1.358   .     S
C2192  F2857   1.350   .     S
C2192  F2858   1.374   .     S
N2193  C2194   1.243   .     S
N2193  H2859   1.009   .     S
C2194  C2195   1.418   .     D
C2194  H2860   1.089   .     S
C2195  C2197   1.351   .     S
O2196  C2197   1.168   .     D
C2201  C2202   1.348   .     A
C2201  C2206   1.347   .     A
C2201  C2021   1.407   1_455 S
C2202  C2203   1.342   .     A
C2202  H2218   1.100   .     S
C2203  C2204   1.362   .     A
C2203  C2207   1.458   .     S
C2204  C2205   1.353   .     A
C2204  N2208   1.372   .     S
C2205  C2206   1.334   .     A
C2205  H2219   1.099   .     S
C2206  H2220   1.099   .     S
C2207  F2821   1.358   .     S
C2207  F2822   1.350   .     S
C2207  F2823   1.374   .     S
N2208  C2209   1.243   .     S
N2208  H2824   1.009   .     S
C2209  C2210   1.418   .     D
C2209  H2825   1.089   .     S
C2210  C2212   1.351   .     S
C2210  C2352   1.345   .     S
O2211  C2212   1.168   .     D
C2212  C2290   1.345   .     S
C2221  C2222   1.348   .     A
C2221  C2226   1.347   .     A
C2222  C2223   1.342   .     A
C2222  H2238   1.100   .     S
C2223  C2224   1.362   .     A
C2223  C2227   1.458   .     S
C2224  C2225   1.353   .     A
C2224  N2228   1.372   .     S
C2225  C2226   1.334   .     A
C2225  H2239   1.099   .     S
C2226  H2240   1.099   .     S
C2227  F2826   1.358   .     S
C2227  F2827   1.350   .     S
C2227  F2828   1.374   .     S
N2228  C2229   1.243   .     S
N2228  H2829   1.009   .     S
C2229  C2230   1.418   .     D
C2229  H2830   1.089   .     S
C2230  C2232   1.351   .     S
C2230  C2367   1.345   .     S
O2231  C2232   1.168   .     D
C2232  C2305   1.345   .     S
C2241  C2242   1.348   .     A
C2241  C2246   1.347   .     A
C2241  C2061   1.407   1_455 S
C2242  C2243   1.342   .     A
C2242  H2258   1.100   .     S
C2243  C2244   1.362   .     A
C2243  C2247   1.458   .     S
C2244  C2245   1.353   .     A
C2244  N2248   1.372   .     S
C2245  C2246   1.334   .     A
C2245  H2259   1.099   .     S
C2246  H2260   1.099   .     S
C2247  F2831   1.358   .     S
C2247  F2832   1.350   .     S
C2247  F2833   1.374   .     S
N2248  C2249   1.243   .     S
N2248  H2834   1.009   .     S
C2249  C2250   1.418   .     D
C2249  H2835   1.089   .     S
C2250  C2252   1.351   .     S
C2250  C2382   1.345   .     S
O2251  C2252   1.168   .     D
C2252  C2320   1.345   .     S
C2261  C2262   1.348   .     A
C2261  C2266   1.347   .     A
C2262  C2263   1.342   .     A
C2262  H2278   1.100   .     S
C2263  C2264   1.362   .     A
C2263  C2267   1.458   .     S
C2264  C2265   1.353   .     A
C2264  N2268   1.372   .     S
C2265  C2266   1.334   .     A
C2265  H2279   1.099   .     S
C2266  H2280   1.099   .     S
C2267  F2836   1.358   .     S
C2267  F2837   1.350   .     S
C2267  F2838   1.374   .     S
N2268  C2269   1.243   .     S
N2268  H2839   1.009   .     S
C2269  C2270   1.418   .     D
C2269  H2840   1.089   .     S
C2270  C2272   1.351   .     S
C2270  C2397   1.345   .     S
O2271  C2272   1.168   .     D
C2272  C2335   1.345   .     S
C2281  C2282   1.348   .     A
C2281  C2286   1.347   .     A
C2282  C2283   1.342   .     A
C2282  H2293   1.100   .     S
C2283  C2284   1.362   .     A
C2283  C2287   1.458   .     S
C2284  C2285   1.353   .     A
C2284  N2288   1.372   .     S
C2285  C2286   1.334   .     A
C2285  H2294   1.099   .     S
C2286  H2295   1.099   .     S
N2288  C2289   1.243   .     S
C2289  C2290   1.418   .     D
C2290  C2292   1.351   .     S
O2291  C2292   1.168   .     D
C2292  C2350   1.345   .     S
C2296  C2297   1.348   .     A
C2296  C2301   1.347   .     A
C2297  C2298   1.342   .     A
C2297  H2308   1.100   .     S
C2298  C2299   1.362   .     A
C2298  C2302   1.458   .     S
C2299  C2300   1.353   .     A
C2299  N2303   1.372   .     S
C2300  C2301   1.334   .     A
C2300  H2309   1.099   .     S
C2301  H2310   1.099   .     S
N2303  C2304   1.243   .     S
C2304  C2305   1.418   .     D
C2305  C2307   1.351   .     S
O2306  C2307   1.168   .     D
C2307  C2365   1.345   .     S
C2311  C2312   1.348   .     A
C2311  C2316   1.347   .     A
C2312  C2313   1.342   .     A
C2312  H2323   1.100   .     S
C2313  C2314   1.362   .     A
C2313  C2317   1.458   .     S
C2314  C2315   1.353   .     A
C2314  N2318   1.372   .     S
C2315  C2316   1.334   .     A
C2315  H2324   1.099   .     S
C2316  H2325   1.099   .     S
N2318  C2319   1.243   .     S
C2319  C2320   1.418   .     D
C2320  C2322   1.351   .     S
O2321  C2322   1.168   .     D
C2322  C2380   1.345   .     S
C2326  C2327   1.348   .     A
C2326  C2331   1.347   .     A
C2327  C2328   1.342   .     A
C2327  H2338   1.100   .     S
C2328  C2329   1.362   .     A
C2328  C2332   1.458   .     S
C2329  C2330   1.353   .     A
C2329  N2333   1.372   .     S
C2330  C2331   1.334   .     A
C2330  H2339   1.099   .     S
C2331  H2340   1.099   .     S
N2333  C2334   1.243   .     S
C2334  C2335   1.418   .     D
C2335  C2337   1.351   .     S
O2336  C2337   1.168   .     D
C2337  C2395   1.345   .     S
C2341  C2342   1.348   .     A
C2341  C2346   1.347   .     A
C2342  C2343   1.342   .     A
C2342  H2353   1.100   .     S
C2343  C2344   1.362   .     A
C2343  C2347   1.458   .     S
C2344  C2345   1.353   .     A
C2344  N2348   1.372   .     S
C2345  C2346   1.334   .     A
C2345  H2354   1.099   .     S
C2346  H2355   1.099   .     S
C2347  F2801   1.358   .     S
C2347  F2802   1.350   .     S
C2347  F2803   1.374   .     S
N2348  C2349   1.243   .     S
N2348  H2804   1.009   .     S
C2349  C2350   1.418   .     D
C2349  H2805   1.089   .     S
C2350  C2352   1.351   .     S
O2351  C2352   1.168   .     D
C2356  C2357   1.348   .     A
C2356  C2361   1.347   .     A
C2357  C2358   1.342   .     A
C2357  H2368   1.100   .     S
C2358  C2359   1.362   .     A
C2358  C2362   1.458   .     S
C2359  C2360   1.353   .     A
C2359  N2363   1.372   .     S
C2360  C2361   1.334   .     A
C2360  H2369   1.099   .     S
C2361  H2370   1.099   .     S
C2362  F2806   1.358   .     S
C2362  F2807   1.350   .     S
C2362  F2808   1.374   .     S
N2363  C2364   1.243   .     S
N2363  H2809   1.009   .     S
C2364  C2365   1.418   .     D
C2364  H2810   1.089   .     S
C2365  C2367   1.351   .     S
O2366  C2367   1.168   .     D
C2371  C2372   1.348   .     A
C2371  C2376   1.347   .     A
C2371  C2141   1.407   1_565 S
C2372  C2373   1.342   .     A
C2372  H2383   1.100   .     S
C2373  C2374   1.362   .     A
C2373  C2377   1.458   .     S
C2374  C2375   1.353   .     A
C2374  N2378   1.372   .     S
C2375  C2376   1.334   .     A
C2375  H2384   1.099   .     S
C2376  H2385   1.099   .     S
C2377  F2811   1.358   .     S
C2377  F2812   1.350   .     S
C2377  F2813   1.374   .     S
N2378  C2379   1.243   .     S
N2378  H2814   1.009   .     S
C2379  C2380   1.418   .     D
C2379  H2815   1.089   .     S
C2380  C2382   1.351   .     S
O2381  C2382   1.168   .     D
C2386  C2387   1.348   .     A
C2386  C2391   1.347   .     A
C2386  C2156   1.407   1_565 S
C2387  C2388   1.342   .     A
C2387  H2398   1.100   .     S
C2388  C2389   1.362   .     A
C2388  C2392   1.458   .     S
C2389  C2390   1.353   .     A
C2389  N2393   1.372   .     S
C2390  C2391   1.334   .     A
C2390  H2399   1.099   .     S
C2391  H2400   1.099   .     S
C2392  F2816   1.358   .     S
C2392  F2817   1.350   .     S
C2392  F2818   1.374   .     S
N2393  C2394   1.243   .     S
N2393  H2819   1.009   .     S
C2394  C2395   1.418   .     D
C2394  H2820   1.089   .     S
C2395  C2397   1.351   .     S
O2396  C2397   1.168   .     D
C2881  C2882   1.413   .     A
C2881  C2886   1.401   .     A
C2881  C2891   1.520   .     S
C2882  C2883   1.416   .     A
C2882  H2895   1.099   .     S
C2883  C2884   1.360   .     A
C2883  H2896   1.100   .     S
C2884  C2885   1.404   .     A
C2884  C2887   1.557   .     S
C2885  C2886   1.382   .     A
C2885  H2897   1.134   .     S
C2886  H2898   1.103   .     S
C2887  C2888   1.629   .     S
C2887  C2890   1.548   .     S
C2887  H2899   1.084   .     S
C2888  O2889   1.374   .     S
C2888  O2913   1.183   .     D
O2889  H2900   0.929   .     S
C2890  H2901   1.145   .     S
C2890  H2902   1.113   .     S
C2890  H2903   1.097   .     S
C2891  C2892   1.571   .     S
C2891  H2904   1.095   .     S
C2891  H2905   1.098   .     S
C2892  C2893   1.555   .     S
C2892  C2894   1.545   .     S
C2892  H2906   1.101   .     S
C2893  H2907   1.118   .     S
C2893  H2908   1.114   .     S
C2893  H2909   1.080   .     S
C2894  H2910   1.091   .     S
C2894  H2911   1.045   .     S
C2894  H2912   1.096   .     S
C2914  C2915   1.341   .     A
C2914  C2919   1.395   .     A
C2914  C2924   1.518   .     S
C2915  C2916   1.361   .     A
C2915  H2928   1.094   .     S
C2916  C2917   1.435   .     A
C2916  H2929   1.063   .     S
C2917  C2918   1.391   .     A
C2917  C2920   1.533   .     S
C2918  C2919   1.407   .     A
C2918  H2930   1.147   .     S
C2919  H2931   1.112   .     S
C2920  C2921   1.575   .     S
C2920  C2923   1.523   .     S
C2920  H2932   1.113   .     S
C2921  O2922   1.396   .     S
C2921  O2946   1.224   .     D
O2922  H2933   0.962   .     S
C2923  H2934   1.086   .     S
C2923  H2935   1.068   .     S
C2923  H2936   1.136   .     S
C2924  C2925   1.600   .     S
C2924  H2937   1.081   .     S
C2924  H2938   1.110   .     S
C2925  C2926   1.531   .     S
C2925  C2927   1.567   .     S
C2925  H2939   1.154   .     S
C2926  H2940   1.093   .     S
C2926  H2941   1.158   .     S
C2926  H2942   1.115   .     S
C2927  H2943   1.105   .     S
C2927  H2944   1.067   .     S
C2927  H2945   1.096   .     S
C2947  C2948   1.424   .     A
C2947  C2952   1.404   .     A
C2947  C2957   1.547   .     S
C2948  C2949   1.425   .     A
C2948  H2961   1.110   .     S
C2949  C2950   1.357   .     A
C2949  H2962   1.148   .     S
C2950  C2951   1.406   .     A
C2950  C2953   1.522   .     S
C2951  C2952   1.392   .     A
C2951  H2963   1.103   .     S
C2952  H2964   1.078   .     S
C2953  C2954   1.558   .     S
C2953  C2956   1.498   .     S
C2953  H2965   1.086   .     S
C2954  O2955   1.327   .     S
C2954  O2979   1.232   .     D
O2955  H2966   0.958   .     S
C2956  H2967   1.086   .     S
C2956  H2968   1.114   .     S
C2956  H2969   1.081   .     S
C2957  C2958   1.538   .     S
C2957  H2970   1.094   .     S
C2957  H2971   1.075   .     S
C2958  C2959   1.516   .     S
C2958  C2960   1.555   .     S
C2958  H2972   1.084   .     S
C2959  H2973   1.104   .     S
C2959  H2974   1.145   .     S
C2959  H2975   1.108   .     S
C2960  H2976   1.096   .     S
C2960  H2977   1.139   .     S
C2960  H2978   1.116   .     S
C2980  C2981   1.345   .     A
C2980  C2985   1.391   .     A
C2980  C2990   1.525   .     S
C2981  C2982   1.384   .     A
C2981  H2994   1.107   .     S
C2982  C2983   1.345   .     A
C2982  H2995   1.091   .     S
C2983  C2984   1.389   .     A
C2983  C2986   1.537   .     S
C2984  C2985   1.430   .     A
C2984  H2996   1.093   .     S
C2985  H2997   1.144   .     S
C2986  C2987   1.625   .     S
C2986  C2989   1.582   .     S
C2986  H2998   1.112   .     S
C2987  O2988   1.321   .     S
C2987  O3012   1.218   .     D
O2988  H2999   0.912   .     S
C2989  H3000   1.051   .     S
C2989  H3001   1.115   .     S
C2989  H3002   1.089   .     S
C2990  C2991   1.498   .     S
C2990  H3003   1.136   .     S
C2990  H3004   1.088   .     S
C2991  C2992   1.581   .     S
C2991  C2993   1.509   .     S
C2991  H3005   1.129   .     S
C2992  H3006   1.075   .     S
C2992  H3007   1.133   .     S
C2992  H3008   1.128   .     S
C2993  H3009   1.102   .     S
C2993  H3010   1.155   .     S
C2993  H3011   1.105   .     S
C3013  C3014   1.401   .     A
C3013  C3018   1.365   .     A
C3013  C3023   1.512   .     S
C3014  C3015   1.358   .     A
C3014  H3027   1.086   .     S
C3015  C3016   1.361   .     A
C3015  H3028   1.098   .     S
C3016  C3017   1.389   .     A
C3016  C3019   1.599   .     S
C3017  C3018   1.389   .     A
C3017  H3029   1.076   .     S
C3018  H3030   1.157   .     S
C3019  C3020   1.540   .     S
C3019  C3022   1.527   .     S
C3019  H3031   1.124   .     S
C3020  O3021   1.406   .     S
C3020  O3045   1.180   .     D
O3021  H3032   0.918   .     S
C3022  H3033   1.169   .     S
C3022  H3034   1.086   .     S
C3022  H3035   1.111   .     S
C3023  C3024   1.578   .     S
C3023  H3036   1.130   .     S
C3023  H3037   1.094   .     S
C3024  C3025   1.545   .     S
C3024  C3026   1.605   .     S
C3024  H3038   1.177   .     S
C3025  H3039   1.088   .     S
C3025  H3040   1.138   .     S
C3025  H3041   1.161   .     S
C3026  H3042   1.060   .     S
C3026  H3043   1.081   .     S
C3026  H3044   1.130   .     S
C3046  C3047   1.414   .     A
C3046  C3051   1.347   .     A
C3046  C3056   1.547   .     S
C3047  C3048   1.435   .     A
C3047  H3060   1.126   .     S
C3048  C3049   1.395   .     A
C3048  H3061   1.107   .     S
C3049  C3050   1.393   .     A
C3049  C3052   1.480   .     S
C3050  C3051   1.420   .     A
C3050  H3062   1.066   .     S
C3051  H3063   1.128   .     S
C3052  C3053   1.499   .     S
C3052  C3055   1.574   .     S
C3052  H3064   1.138   .     S
C3053  O3054   1.311   .     S
C3053  O3078   1.217   .     D
O3054  H3065   0.939   .     S
C3055  H3066   1.093   .     S
C3055  H3067   1.129   .     S
C3055  H3068   1.107   .     S
C3056  C3057   1.534   .     S
C3056  H3069   1.129   .     S
C3056  H3070   1.122   .     S
C3057  C3058   1.556   .     S
C3057  C3059   1.559   .     S
C3057  H3071   1.122   .     S
C3058  H3072   1.073   .     S
C3058  H3073   1.109   .     S
C3058  H3074   1.114   .     S
C3059  H3075   1.103   .     S
C3059  H3076   1.115   .     S
C3059  H3077   1.143   .     S
